# Supplementary material for: Paper-based ELISA diagnosis technology for human brucellosis based on a multiepitope fusion protein
Source: PLoS Negl Trop Dis. 2021 Aug 17;15(8):e0009695. doi: 10.1371/journal.pntd.0009695 (PMC8396774; doi:10.1371/journal.pntd.0009695)
Supplement: S1 Data — (XLS) [file pntd.0009695.s005.xls]

## Sheet: Sheet1
KLH	LPS	P1	P2	P3	P4	P5	P6	P7	P8	P9	P10	P11	P12	P13	P14	P15	P16	P17	P18	P19	P20	P21	P22	Order of sera
0.364	1.941	0.549	0.492	0.476	0.498	0.672	1.185	0.43	0.459	0.469	0.438	0.504	1.322	1.37	0.439	1.145	1.05	0.486	0.907	0.506	0.523	0.444	0.547	1
0.41	1.225	0.519	0.497	0.5	0.493	0.627	1.202	0.449	0.466	0.473	0.492	0.396	0.865	0.718	0.327	0.56	0.613	0.345	0.493	0.302	0.329	0.289	0.36	2
0.267	0.6	0.312	0.271	0.244	0.241	0.311	0.448	0.244	0.235	0.239	0.231	0.195	0.258	0.213	0.147	0.192	0.208	0.178	0.187	0.171	0.169	0.156	0.185	3
0.324	2.629	0.307	0.258	0.279	0.248	0.37	0.484	0.25	0.274	0.293	0.288	0.229	0.311	0.272	0.176	0.242	0.253	0.26	0.277	0.22	0.21	0.209	0.209	4
0.317	2.215	0.416	0.395	0.408	0.383	0.635	1.57	0.427	0.455	0.475	0.433	0.412	1.439	1.359	0.382	1.031	1.103	0.49	1.225	0.419	0.408	0.417	0.367	5
0.297	1.379	0.297	0.293	0.354	0.305	0.41	0.934	0.306	0.289	0.31	0.318	0.212	0.495	0.453	0.194	0.347	0.409	0.202	0.278	0.179	0.177	0.171	0.188	6
0.457	0.529	0.59	0.537	0.493	0.513	0.624	1.025	0.481	0.485	0.493	0.462	0.437	0.784	0.8	0.405	0.647	0.644	0.415	0.543	0.396	0.419	0.433	0.517	7
0.317	0.825	0.404	0.384	0.408	0.384	0.532	0.773	0.372	0.384	0.4	0.361	0.343	0.697	0.605	0.313	0.517	0.501	0.305	0.424	0.316	0.313	0.289	0.47	8
0.358	2.087	0.505	0.473	0.484	0.464	0.416	0.559	0.308	0.298	0.3	0.253	0.343	0.409	0.375	0.289	0.335	0.282	0.357	0.332	0.291	0.326	0.288	0.37	9
0.383	2.475	0.411	0.384	0.402	0.392	0.53	1.016	0.339	0.34	0.387	0.388	0.311	0.907	0.826	0.281	0.574	0.571	0.334	0.516	0.315	0.309	0.269	0.309	10
0.4	2.533	0.506	0.527	0.515	0.513	0.6	0.848	0.412	0.424	0.44	0.401	0.385	0.593	0.538	0.343	0.443	0.447	0.382	0.431	0.346	0.366	0.366	0.426	11
0.439	1.066	0.499	0.468	0.5	0.483	0.539	0.921	0.388	0.373	0.435	0.363	0.322	0.647	0.565	0.288	0.467	0.421	0.374	0.46	0.317	0.334	0.308	0.388	12
0.309	0.433	0.31	0.273	0.268	0.26	0.278	0.295	0.201	0.202	0.211	0.2	0.163	0.273	0.225	0.135	0.204	0.192	0.227	0.234	0.207	0.182	0.191	0.205	13
0.344	0.689	0.327	0.34	0.322	0.315	0.377	0.588	0.279	0.277	0.283	0.313	0.243	0.462	0.423	0.233	0.375	0.39	0.276	0.305	0.252	0.255	0.212	0.264	14
0.311	2.125	0.527	0.498	0.509	0.527	0.516	1.372	0.335	0.345	0.369	0.452	0.265	1.066	1.079	0.276	0.827	0.788	0.278	0.456	0.324	0.295	0.242	0.289	15
0.44	0.742	0.558	0.545	0.498	0.476	0.527	0.719	0.381	0.379	0.418	0.368	0.305	0.359	0.33	0.26	0.313	0.258	0.357	0.343	0.355	0.304	0.247	0.367	16
0.279	1.422	0.403	0.395	0.451	0.367	0.305	0.35	0.182	0.334	0.341	0.308	0.316	0.356	0.276	0.211	0.283	0.253	0.305	0.236	0.234	0.251	0.224	0.28	17
0.278	2.224	0.887	0.798	0.922	0.824	1.078	1.976	0.64	0.685	0.722	0.648	0.561	1.506	1.425	0.527	1.096	1.056	0.739	1.211	0.658	0.615	0.626	0.687	18
0.223	0.644	0.234	0.261	0.241	0.254	0.236	0.274	0.177	0.172	0.183	0.166	0.184	0.168	0.143	0.14	0.122	0.124	0.183	0.176	0.15	0.163	0.145	0.174	19
0.428	1.174	0.488	0.473	0.53	0.506	0.518	0.941	0.372	0.34	0.362	0.393	0.289	0.469	0.42	0.237	0.345	0.32	0.368	0.43	0.346	0.309	0.282	0.32	20
0.247	0.919	0.74	0.72	0.726	0.761	0.84	1.392	0.519	0.524	0.557	0.555	0.422	0.77	0.68	0.358	0.551	0.479	0.49	0.523	0.433	0.424	0.404	0.482	21
0.196	0.472	0.195	0.216	0.237	0.207	0.242	0.26	0.157	0.172	0.165	0.162	0.154	0.178	0.187	0.122	0.141	0.135	0.195	0.335	0.143	0.156	0.139	0.16	22
0.287	1.174	0.356	0.37	0.35	0.395	0.391	0.641	0.264	0.288	0.277	0.287	0.234	0.516	0.456	0.218	0.339	0.378	0.297	0.37	0.254	0.281	0.266	0.274	23
0.378	0.725	0.565	0.57	0.543	0.578	0.637	0.983	0.408	0.441	0.418	0.394	0.323	0.357	0.37	0.245	0.325	0.27	0.366	0.336	0.386	0.297	0.253	0.33	24
0.282	0.754	0.452	0.405	0.364	0.387	0.548	0.83	0.335	0.336	0.328	0.278	0.285	0.447	0.403	0.216	0.335	0.367	0.301	0.296	0.24	0.248	0.205	0.26	25
0.185	0.267	0.199	0.202	0.197	0.178	0.294	0.262	0.197	0.175	0.193	0.165	0.141	0.147	0.124	0.112	0.128	0.125	0.163	0.14	0.132	0.127	0.114	0.126	26
0.308	2.025	0.34	0.368	0.355	0.315	0.478	0.905	0.348	0.307	0.318	0.372	0.239	0.621	0.546	0.226	0.48	0.51	0.291	0.382	0.261	0.243	0.217	0.218	27
0.213	0.34	0.265	0.245	0.238	0.278	0.287	0.293	0.197	0.197	0.19	0.173	0.172	0.137	0.126	0.134	0.129	0.13	0.178	0.154	0.151	0.147	0.13	0.168	28
0.295	2.298	0.415	0.455	0.415	0.472	0.465	0.575	0.303	0.315	0.323	0.324	0.264	0.321	0.275	0.233	0.258	0.263	0.291	0.288	0.256	0.261	0.213	0.283	29
0.313	0.998	0.34	0.326	0.368	0.365	0.439	0.646	0.335	0.301	0.278	0.312	0.279	0.514	0.43	0.232	0.378	0.397	0.329	0.406	0.303	0.261	0.264	0.259	30
0.321	0.633	0.41	0.395	0.404	0.405	0.427	0.567	0.331	0.314	0.298	0.284	0.272	0.327	0.268	0.197	0.218	0.179	0.266	0.237	0.216	0.21	0.178	0.226	31
0.318	0.832	0.454	0.44	0.448	0.473	0.475	0.508	0.325	0.343	0.336	0.314	0.312	0.273	0.269	0.237	0.208	0.185	0.279	0.219	0.234	0.239	0.213	0.271	32
0.307	0.522	0.314	0.347	0.346	0.33	0.443	0.789	0.302	0.298	0.294	0.306	0.278	0.565	0.518	0.212	0.394	0.425	0.282	0.353	0.235	0.209	0.211	0.229	33
0.336	1.329	0.467	0.472	0.454	0.468	0.63	1.151	0.402	0.423	0.419	0.44	0.287	0.484	0.445	0.262	0.349	0.353	0.294	0.338	0.268	0.3	0.305	0.262	34
0.252	1.586	0.327	0.351	0.311	0.349	0.392	0.428	0.292	0.282	0.282	0.264	0.253	0.267	0.245	0.206	0.226	0.215	0.261	0.236	0.223	0.231	0.192	0.241	35
0.295	2.297	0.389	0.488	0.477	0.464	0.502	0.781	0.346	0.38	0.368	0.311	0.244	0.281	0.26	0.203	0.235	0.214	0.265	0.272	0.227	0.228	0.229	0.249	36
0.344	1.32	0.502	0.455	1.025	0.446	0.457	0.66	0.336	0.319	0.329	0.294	0.252	0.263	0.259	0.212	0.223	0.195	0.288	0.321	0.238	0.237	0.206	0.235	37
0.209	1.699	0.213	0.229	0.245	0.268	0.335	0.787	0.232	0.211	0.243	0.269	0.24	1.149	1.18	0.28	0.872	0.945	0.381	0.772	0.389	0.346	0.353	0.31	38
0.301	2.349	0.72	0.731	0.879	0.882	0.946	2.188	0.75	0.778	0.75	0.647	0.41	0.872	0.883	0.364	0.68	0.497	0.431	0.54	0.359	0.385	0.307	0.381	39
0.256	0.843	0.282	0.287	0.288	0.302	0.413	0.855	0.265	0.266	0.312	0.26	0.332	1.591	1.557	0.312	1.154	1.003	0.401	0.8	0.365	0.358	0.321	0.321	40
0.325	0.57	0.495	0.402	0.452	0.439	0.405	0.581	0.295	0.28	0.288	0.252	0.274	0.43	0.385	0.229	0.325	0.322	0.325	0.354	0.265	0.276	0.237	0.284	41
0.322	0.572	0.476	0.43	0.444	0.461	0.463	0.655	0.341	0.312	0.317	0.296	0.27	0.435	0.413	0.24	0.318	0.302	0.326	0.395	0.276	0.283	0.258	0.301	42
0.299	1.257	0.333	0.329	0.349	0.415	0.339	0.343	0.251	0.231	0.234	0.207	0.212	0.248	0.256	0.187	0.225	0.195	0.256	0.343	0.219	0.23	0.217	0.235	43
0.288	2.095	0.351	0.337	0.363	0.359	0.383	0.696	0.277	0.252	0.272	0.287	0.218	0.47	0.464	0.193	0.334	0.384	0.252	0.378	0.234	0.227	0.211	0.211	44
0.219	1.141	0.266	0.261	0.277	0.274	0.25	0.341	0.188	0.177	0.196	0.179	0.188	0.43	0.399	0.197	0.314	0.35	0.255	0.377	0.249	0.24	0.224	0.223	45
0.344	0.61	0.448	0.431	0.417	0.462	0.438	0.717	0.336	0.31	0.33	0.304	0.321	0.705	0.626	0.338	0.488	0.497	0.396	0.516	0.341	0.374	0.323	0.38	46
0.294	2.14	0.442	0.411	0.403	0.467	0.414	0.577	0.293	0.307	0.296	0.269	0.297	0.7	0.566	0.306	0.467	0.518	0.329	0.457	0.326	0.331	0.281	0.34	47
0.342	1.496	0.541	0.544	0.513	0.585	0.421	0.395	0.341	0.366	0.358	0.292	0.32	0.259	0.265	0.285	0.242	0.204	0.347	0.268	0.316	0.338	0.267	0.38	48
0.224	0.939	0.373	0.369	0.363	0.379	0.41	0.336	0.316	0.322	0.334	0.251	0.305	0.245	0.211	0.234	0.215	0.169	0.292	0.266	0.25	0.3	0.244	0.34	49
0.292	2.001	0.677	0.637	0.664	0.701	0.777	1.723	0.528	0.579	0.552	0.523	0.433	1.246	1.278	0.425	0.858	0.793	0.549	1.105	0.585	0.607	0.504	0.565	50
0.398	0.913	0.567	0.484	0.515	0.525	0.535	0.887	0.403	0.388	0.375	0.37	0.33	0.511	0.493	0.29	0.408	0.326	0.304	0.367	0.297	0.312	0.276	0.325	51
0.399	0.674	0.647	0.634	0.624	0.699	0.804	1.594	0.601	0.602	0.61	0.588	0.482	1.285	1.292	0.46	0.926	0.704	0.623	1.283	0.66	0.677	0.583	0.622	52
0.439	1.414	0.614	0.581	0.574	0.668	0.8	1.885	0.527	0.566	0.535	0.591	0.478	1.544	1.494	0.446	1.158	0.913	0.726	1.7	0.826	0.691	0.648	0.746	53
0.176	0.457	0.21	0.198	0.196	0.268	0.267	0.323	0.196	0.197	0.184	0.187	0.183	0.175	0.172	0.143	0.153	0.122	0.2	0.181	0.169	0.188	0.14	0.16	54
0.248	0.967	0.301	0.276	0.286	0.325	0.345	0.537	0.266	0.282	0.27	0.27	0.209	0.315	0.325	0.167	0.28	0.211	0.228	0.244	0.196	0.195	0.177	0.21	55
0.309	0.689	0.311	0.312	0.319	0.336	0.478	0.869	0.328	0.304	0.292	0.339	0.267	1.145	1.145	0.277	0.792	0.771	0.403	0.729	0.4	0.407	0.325	0.384	56
0.288	0.846	0.46	0.505	0.45	0.536	0.572	0.593	0.413	0.462	0.433	0.313	0.35	0.456	0.448	0.352	0.314	0.297	0.323	0.347	0.261	0.288	0.208	0.341	57
0.212	0.545	0.222	0.21	0.233	0.274	0.237	0.222	0.181	0.207	0.191	0.175	0.251	0.237	0.203	0.189	0.189	0.188	0.198	0.141	0.142	0.127	0.116	0.133	58
0.301	0.483	0.365	0.373	0.397	0.348	0.346	0.472	0.244	0.27	0.236	0.241	0.261	0.34	0.293	0.188	0.235	0.224	0.238	0.215	0.207	0.21	0.185	0.228	59
0.297	1.513	0.382	0.406	0.543	0.434	0.427	0.468	0.273	0.282	0.338	0.268	0.239	0.318	0.266	0.199	0.23	0.187	0.246	0.222	0.217	0.218	0.202	0.247	60
0.255	1.817	0.357	0.358	0.338	0.379	0.419	0.667	0.258	0.288	0.325	0.283	0.292	0.773	0.693	0.256	0.495	0.456	0.306	0.447	0.304	0.302	0.281	0.327	61
0.257	0.864	0.357	0.378	0.354	0.33	0.263	0.447	0.196	0.224	0.211	0.216	0.201	0.254	0.264	0.142	0.195	0.16	0.235	0.216	0.186	0.181	0.16	0.21	62
0.346	2.015	0.565	0.523	0.484	0.506	0.56	0.612	0.396	0.415	0.442	0.37	0.328	0.35	0.353	0.278	0.311	0.232	0.509	0.332	0.263	0.314	0.266	0.355	63
0.367	0.783	0.322	0.337	0.357	0.314	0.229	0.406	0.177	0.185	0.187	0.196	0.189	0.246	0.217	0.134	0.154	0.159	0.157	0.144	0.102	0.12	0.109	0.123	64
0.406	0.863	0.372	0.445	0.459	0.431	0.387	0.873	0.302	0.287	0.312	0.334	0.211	0.416	0.398	0.176	0.268	0.264	0.275	0.243	0.19	0.178	0.17	0.186	65
0.312	1.123	0.362	0.356	0.349	0.345	0.415	0.643	0.298	0.308	0.314	0.325	0.237	0.388	0.34	0.198	0.274	0.264	0.27	0.297	0.235	0.237	0.215	0.253	66
0.372	2.201	0.435	0.432	0.482	0.409	0.555	1.809	0.345	0.415	0.39	0.541	0.322	1.289	1.231	0.323	0.899	0.893	0.357	0.709	0.436	0.496	0.339	0.381	67
0.338	0.736	0.318	0.317	0.302	0.293	0.395	1.353	0.303	0.291	0.29	0.471	0.26	1.161	1.197	0.284	0.912	0.85	0.337	0.797	0.541	0.437	0.368	0.357	68
0.294	0.925	0.453	0.392	0.397	0.422	0.503	1.192	0.357	0.386	0.395	0.482	0.322	0.916	0.884	0.308	0.677	0.636	0.34	0.529	0.389	0.381	0.328	0.345	69
0.207	0.885	0.231	0.227	0.226	0.193	0.221	0.243	0.182	0.182	0.179	0.169	0.159	0.162	0.136	0.114	0.118	0.123	0.137	0.142	0.136	0.135	0.118	0.138	70
0.426	0.838	0.732	0.705	0.663	0.707	0.745	1.201	0.563	0.623	0.605	0.574	0.441	1.045	1.004	0.443	0.826	0.811	0.546	0.777	0.61	0.611	0.508	0.594	71
0.403	0.773	0.412	0.423	0.383	0.38	0.446	0.813	0.317	0.365	0.343	0.348	0.312	0.592	0.574	0.229	0.494	0.379	0.287	0.368	0.351	0.237	0.236	0.252	72
0.351	0.63	0.508	0.516	0.469	0.54	0.563	0.744	0.38	0.408	0.423	0.374	0.351	0.526	0.551	0.292	0.426	0.338	0.366	0.457	0.336	0.341	0.283	0.354	73
0.286	1.562	0.459	0.438	0.467	0.503	0.645	1.208	0.412	0.419	0.44	0.459	0.319	1.344	1.248	0.329	0.956	0.75	0.695	1.264	0.593	0.538	0.589	0.547	74
0.268	0.495	0.29	0.275	0.282	0.285	0.338	0.303	0.238	0.23	0.231	0.226	0.26	0.193	0.171	0.183	0.157	0.133	0.195	0.154	0.171	0.183	0.155	0.196	75
0.247	0.794	0.207	0.216	0.206	0.218	0.312	0.422	0.206	0.215	0.195	0.226	0.155	0.45	0.359	0.138	0.288	0.312	0.232	0.235	0.195	0.167	0.183	0.195	76
0.307	0.381	0.434	0.355	0.337	0.327	0.365	0.359	0.27	0.276	0.289	0.273	0.241	0.251	0.228	0.213	0.216	0.158	0.252	0.222	0.232	0.229	0.21	0.269	77
0.356	0.857	0.456	0.427	0.421	0.425	0.447	0.587	0.346	0.312	0.313	0.29	0.269	0.312	0.273	0.229	0.255	0.18	0.331	0.259	0.242	0.26	0.216	0.286	78
0.26	0.663	0.279	0.293	0.312	0.268	0.327	0.525	0.255	0.233	0.238	0.264	0.197	0.315	0.312	0.154	0.251	0.228	0.227	0.163	0.162	0.171	0.159	0.202	79
0.235	0.75	0.234	0.247	0.221	0.231	0.294	0.419	0.229	0.23	0.232	0.204	0.199	0.35	0.331	0.173	0.269	0.236	0.207	0.187	0.184	0.175	0.163	0.189	80
0.227	1.722	0.264	0.264	0.286	0.301	0.499	0.738	0.288	0.268	0.302	0.313	0.221	0.461	0.516	0.191	0.378	0.272	0.27	0.306	0.204	0.209	0.234	0.22	81
0.363	0.655	0.509	0.511	0.521	0.548	0.67	0.825	0.492	0.516	0.49	0.46	0.356	0.488	0.489	0.327	0.393	0.294	0.461	0.526	0.431	0.464	0.453	0.49	82
0.323	0.997	0.598	0.644	0.602	0.634	0.804	1.197	0.594	0.577	0.546	0.485	0.407	0.711	0.748	0.377	0.57	0.355	0.444	0.559	0.395	0.429	0.342	0.486	83
0.319	1.073	0.436	0.406	0.542	0.402	0.654	1.329	0.395	0.405	0.333	0.463	0.213	0.498	0.427	0.175	0.343	0.206	0.308	0.349	0.187	0.207	0.179	0.245	84
0.212	1.17	0.295	0.303	0.313	0.329	0.421	0.629	0.285	0.305	0.267	0.279	0.178	0.294	0.282	0.159	0.221	0.17	0.26	0.224	0.174	0.173	0.149	0.176	85
0.284	0.857	0.465	0.447	0.513	0.47	0.606	0.828	0.426	0.427	0.441	0.427	0.348	0.58	0.584	0.318	0.461	0.316	0.405	0.393	0.366	0.376	0.275	0.39	86
0.29	0.583	0.358	0.346	0.382	0.404	0.569	1.133	0.431	0.458	0.395	0.444	0.261	0.887	0.801	0.24	0.548	0.459	0.328	0.51	0.302	0.315	0.269	0.296	87
0.225	1.083	0.212	0.295	0.245	0.298	0.354	0.506	0.302	0.253	0.299	0.3	0.222	0.388	0.422	0.193	0.298	0.21	0.239	0.23	0.219	0.206	0.197	0.208	88
0.179	0.423	0.199	0.155	0.155	0.185	0.218	0.247	0.152	0.176	0.153	0.178	0.125	0.148	0.128	0.097	0.099	0.151	0.156	0.114	0.114	0.108	0.113	0.111	89
0.233	0.785	0.584	0.617	0.606	0.649	0.803	1.425	0.602	0.597	0.567	0.708	0.383	0.995	0.996	0.416	0.744	0.554	0.48	0.631	0.726	0.418	0.393	0.445	90
0.246	2.005	0.399	0.407	0.388	0.429	0.637	0.978	0.447	0.497	0.468	0.443	0.324	0.725	0.809	0.338	0.592	0.495	0.297	0.423	0.285	0.325	0.291	0.325	91
0.346	0.632	0.462	0.457	0.476	0.491	0.631	0.902	0.444	0.451	0.466	0.455	0.29	0.508	0.518	0.29	0.432	0.318	0.303	0.388	0.262	0.275	0.248	0.287	92
0.281	0.487	0.391	0.373	0.372	0.385	0.459	0.551	0.354	0.363	0.343	0.331	0.243	0.333	0.317	0.199	0.219	0.181	0.212	0.196	0.174	0.189	0.165	0.205	93
0.194	0.26	0.227	0.23	0.234	0.243	0.295	0.269	0.214	0.228	0.231	0.209	0.18	0.181	0.17	0.147	0.14	0.121	0.169	0.14	0.133	0.136	0.121	0.208	94
0.292	0.92	0.506	0.412	0.433	0.451	0.75	1.227	0.552	0.537	0.543	0.634	0.33	1.031	1.046	0.354	0.727	0.562	0.398	0.629	0.367	0.359	0.351	0.378	95
0.349	0.845	0.464	0.472	0.462	0.519	0.791	1.524	0.473	0.527	0.5	0.554	0.339	1.088	1.239	0.35	0.912	0.624	0.432	0.757	0.417	0.39	0.377	0.395	96
0.209	0.68	0.376	0.381	0.205	0.441	0.416	0.394	0.309	0.501	0.474	0.472	0.373	0.253	0.316	0.421	0.284	0.185	0.205	0.301	0.402	0.246	0.279	0.323	97
0.251	1.693	0.198	0.444	0.366	0.491	0.262	0.546	0.289	0.456	0.466	0.475	0.306	0.318	0.46	0.343	0.373	0.232	0.247	0.412	0.259	0.168	0.248	0.337	98
0.286	1.828	0.358	0.362	0.551	0.402	0.354	0.821	0.339	0.337	0.233	0.203	0.285	0.524	0.691	0.266	0.573	0.341	0.275	0.571	0.184	0.343	0.212	0.269	99
0.233	0.415	0.25	0.233	0.349	0.287	0.205	0.351	0.307	0.215	0.286	0.283	0.235	0.304	0.342	0.213	0.311	0.242	0.221	0.312	0.349	0.277	0.387	0.335	100
0.367	2.107	0.415	0.434	0.176	0.458	0.511	0.838	0.491	0.509	0.442	0.429	0.164	0.584	0.775	0.245	0.749	0.342	0.195	0.654	0.279	0.218	0.285	0.304	101
0.137	1.904	0.347	0.464	0.377	0.392	0.376	0.211	0.459	0.487	0.297	0.306	0.327	0.188	0.257	0.323	0.254	0.176	0.242	0.216	0.204	0.25	0.243	0.242	102
0.264	0.416	0.401	0.379	0.244	0.34	0.301	0.443	0.337	0.393	0.494	0.459	0.333	0.328	0.387	0.381	0.373	0.301	0.383	0.362	0.323	0.28	0.358	0.312	103
0.286	1.255	0.46	0.278	0.435	0.48	0.286	0.941	0.21	0.282	0.391	0.346	0.243	0.466	0.675	0.217	0.499	0.271	0.376	0.615	0.261	0.226	0.329	0.213	104
0.231	0.94	0.371	0.435	0.359	0.418	0.356	0.599	0.5	0.444	0.278	0.255	0.154	0.366	0.423	0.289	0.373	0.241	0.215	0.396	0.227	0.324	0.24	0.277	105
0.234	0.594	0.483	0.324	0.435	0.496	0.411	0.569	0.434	0.435	0.35	0.356	0.245	0.389	0.452	0.324	0.381	0.278	0.177	0.382	0.249	0.166	0.218	0.312	106
0.105	0.436	0.323	0.262	0.458	0.302	0.328	0.142	0.38	0.285	0.448	0.4	0.249	0.127	0.13	0.313	0.13	0.114	0.343	0.142	0.207	0.202	0.358	0.318	107
0.247	2.396	0.458	0.353	0.324	0.225	0.299	0.369	0.296	0.36	0.408	0.388	0.188	0.319	0.409	0.277	0.366	0.241	0.325	0.348	0.238	0.386	0.218	0.22	108
0.221	1.398	0.469	0.354	0.453	0.36	0.419	0.88	0.446	0.408	0.22	0.385	0.189	0.585	0.708	0.268	0.532	0.374	0.207	0.524	0.209	0.278	0.279	0.22	109
0.237	1.532	0.213	0.343	0.313	0.455	0.236	1.006	0.433	0.426	0.297	0.44	0.207	0.587	0.817	0.239	0.571	0.402	0.281	0.581	0.297	0.126	0.238	0.247	110
0.17	0.611	0.431	0.489	0.351	0.277	0.365	0.383	0.283	0.221	0.468	0.331	0.356	0.279	0.341	0.219	0.277	0.189	0.307	0.61	0.355	0.206	0.265	0.223	111
0.121	0.561	0.316	0.34	0.383	0.24	0.401	0.271	0.402	0.222	0.461	0.214	0.375	0.193	0.234	0.261	0.207	0.16	0.223	0.192	0.265	0.215	0.202	0.227	112
0.119	0.225	0.485	0.435	0.481	0.298	0.42	0.218	0.399	0.291	0.351	0.511	0.216	0.17	0.206	0.243	0.195	0.131	0.249	0.174	0.273	0.303	0.207	0.388	113
0.241	2.049	0.375	0.366	0.389	0.293	0.398	2.207	0.24	0.323	0.238	0.477	0.179	1.185	1.615	0.295	1.143	0.689	0.241	1.138	0.215	0.338	0.236	0.229	114
0.357	0.573	0.294	0.435	0.229	0.413	0.417	0.58	0.239	0.261	0.331	0.307	0.338	0.634	0.656	0.27	0.668	0.426	0.356	0.559	0.241	0.224	0.327	0.307	115
0.234	0.957	0.176	0.305	0.436	0.352	0.325	0.525	0.278	0.218	0.272	0.449	0.28	0.418	0.501	0.268	0.396	0.3	0.311	0.401	0.251	0.29	0.28	0.332	116
0.199	1.447	0.391	0.383	0.472	0.428	0.356	0.495	0.371	0.274	0.459	0.478	0.208	0.316	0.425	0.242	0.374	0.271	0.315	0.429	0.361	0.235	0.266	0.387	117
0.237	0.69	0.247	0.491	0.326	0.295	0.253	0.424	0.248	0.466	0.431	0.397	0.284	0.339	0.345	0.282	0.34	0.241	0.283	0.327	0.324	0.352	0.246	0.262	118
0.137	0.189	0.492	0.211	0.355	0.42	0.441	0.217	0.248	0.301	0.302	0.26	0.225	0.174	0.219	0.268	0.183	0.145	0.268	0.192	0.307	0.374	0.279	0.323	119
0.196	0.529	0.485	0.378	0.481	0.233	0.37	0.199	0.247	0.292	0.362	0.433	0.304	0.182	0.202	0.219	0.19	0.149	0.276	0.209	0.227	0.339	0.248	0.337	120
0.239	0.934	0.48	0.383	0.322	0.432	0.396	0.379	0.471	0.38	0.327	0.437	0.292	0.404	0.443	0.261	0.352	0.421	0.232	0.355	0.259	0.262	0.212	0.269	121
