# Supplementary material for: Paper-based ELISA diagnosis technology for human brucellosis based on a multiepitope fusion protein
Source: PLoS Negl Trop Dis. 2021 Aug 17;15(8):e0009695. doi: 10.1371/journal.pntd.0009695 (PMC8396774; doi:10.1371/journal.pntd.0009695)
Supplement: S2 Data — (XLS) [file pntd.0009695.s006.xls]

## Sheet: human-fusion protein
1.232	0.156	brucellosis	Controls
1.137	0.298	0.251	0.563
0.909	0.38	0.32	0.521
0.807	0.233	0.341	0.521
0.726	0.466	0.359	0.466
0.562	0.285	0.428	0.426
0.896	0.404	0.474	0.423
1.033	0.339	0.495	0.413
1.001	0.317	0.496	0.408
1.962	0.304	0.497	0.404
2.315	0.241	0.507	0.403
0.952	0.15	0.522	0.401
1.288	0.247	0.523	0.383
1.067	0.155	0.526	0.38
1.624	0.158	0.533	0.378
0.817	0.237	0.5596	0.368
2.175	0.15	0.562	0.362
1.57	0.27	0.5693	0.35
1.957	0.202	0.577	0.348
0.958	0.269	0.578	0.347
1.74	0.193	0.5937	0.341
0.958	0.131	0.598	0.339
1.095	0.19	0.5996	0.339
0.428	0.403	0.6022	0.338
0.989	0.256	0.603	0.336
1.584	0.18	0.6096	0.336
1.336	0.207	0.6156	0.334
0.523	0.341	0.625	0.332
0.526	0.192	0.631	0.332
0.495	0.269	0.6365	0.331
0.625	0.339	0.6891	0.324
0.603	0.262	0.692	0.319
0.886	0.347	0.6966	0.317
1.165	0.285	0.7168	0.316
0.848	0.332	0.7191	0.314
0.958	0.19	0.7233	0.313
0.739	0.246	0.726	0.306
0.578	0.306	0.7263	0.304
0.598	0.319	0.739	0.299
0.533	0.275	0.753	0.298
0.577	0.426	0.7766	0.285
0.522	0.521	0.7923	0.285
0.753	0.186	0.798	0.285
0.631	0.153	0.7984	0.284
0.507	0.254	0.7999	0.278
0.833	0.313	0.8006	0.275
1.0309	0.314	0.807	0.27
0.5937	0.378	0.817	0.269
1.2042	0.24	0.828	0.269
1.2159	0.203	0.833	0.267
1.188	0.207	0.8412	0.267
1.1989	0.267	0.8419	0.266
1.3564	0.162	0.848	0.264
1.3624	0.334	0.886	0.262
0.7191	0.284	0.889	0.262
1.3041	0.316	0.896	0.26
1.2735	0.238	0.896	0.256
1.4501	0.173	0.8978	0.254
0.9849	0.336	0.9016	0.247
0.989	0.278	0.909	0.246
1.4766	0.267	0.9132	0.238
1.3607	0.217	0.9329	0.237
0.7233	0.264	0.9354	0.233
0.5596	0.299	0.9398	0.231
0.6966	0.221	0.952	0.229
0.8006	0.26	0.958	0.228
0.9672	0.246	0.958	0.221
1.325	0.362	0.958	0.217
1.1862	0.383	1.033	0.212
1.4319	0.262	1.067	0.207
1.2701	0.413	1.095	0.207
1.4339	0.408	1.1366	0.205
1.2231	0.423	1.137	0.203
1.1366	0.35	1.151	0.202
1.3952	0.178	1.165	0.193
0.7766	0.338	1.1659	0.192
0.6022	0.212	1.1731	0.19
0.8978	0.336	1.1862	0.19
0.8412	0.348	1.188	0.186
0.8419	0.228	1.1989	0.18
0.6365	0.331	1.2042	0.178
0.6096	0.231	1.2155	0.173
0.7923	0.401	1.2159	0.165
1.2368	0.324	1.2231	0.162
1.3344	0.165	1.232	0.158
1.4711	0.285	1.2368	0.156
0.5996	0.368	1.2701	0.155
0.6156	0.332	1.2726	0.153
1.1731	0.205	1.2735	0.15
1.151	0.266	1.2789	0.15
0.5693		1.288	0.131
1.568		1.3041
1.4871		1.325
1.588		1.3321
0.7999		1.3344
1.4042		1.336
0.7168		1.3564
1.5501		1.3607
0.9329		1.3624
0.889		1.367
0.798		1.3952
1.5176		1.4042
1.1659		1.4319
1.4482		1.4339
1.2155		1.4482
1.3321		1.4501
1.0285		1.4711
0.896		1.4766
0.6891		1.4871
0.9016		1.5176
0.7263		1.5258
0.7984		1.5501
0.692		1.568
1.2726		1.57
1.0022		1.584
1.2789		1.588
1.367		1.624
0.9132		1.74
0.9398		1.957
0.9354		1.962
1.5258		2.175
		2.315

## Sheet: LPS-human
brucellosis	controls
0.189	1.172
0.225	1.066
0.26	1.028
0.267	0.884
0.34	0.884
0.381	0.855
0.415	0.792
0.416	0.78
0.423	0.678
0.433	0.662
0.436	0.643
0.457	0.62
0.472	0.554
0.483	0.55
0.487	0.528
0.495	0.491
0.522	0.474
0.529	0.465
0.529	0.431
0.545	0.426
0.561	0.404
0.57	0.404
0.572	0.4
0.573	0.392
0.583	0.389
0.594	0.38
0.6	0.377
0.61	0.371
0.611	0.37
0.63	0.364
0.632	0.362
0.633	0.356
0.644	0.346
0.655	0.341
0.663	0.339
0.674	0.332
0.68	0.331
0.689	0.331
0.689	0.327
0.69	0.323
0.725	0.32
0.736	0.311
0.742	0.308
0.75	0.308
0.754	0.305
0.773	0.303
0.783	0.298
0.785	0.291
0.794	0.288
0.825	0.278
0.832	0.278
0.838	0.267
0.843	0.265
0.845	0.262
0.846	0.26
0.857	0.253
0.857	0.248
0.863	0.236
0.864	0.226
0.885	0.225
0.913	0.223
0.919	0.218
0.92	0.208
0.925	0.208
0.935	0.199
0.939	0.198
0.94	0.197
0.957	0.189
0.967	0.183
0.997	0.18
0.998	0.166
1.066	0.166
1.073	0.164
1.083	0.163
1.123	0.16
1.141	0.155
1.17	0.154
1.174	0.153
1.174	0.149
1.225	0.14
1.255	0.138
1.257	0.137
1.32	0.132
1.329	0.13
1.379	0.128
1.398	0.124
1.414	0.124
1.422	0.109
1.447	0.103
1.496	0.093
1.513	0.089
1.532
1.562
1.586
1.693
1.699
1.722
1.817
1.828
1.904
1.941
2.001
2.005
2.015
2.025
2.049
2.087
2.095
2.107
2.125
2.14
2.201
2.215
2.224
2.297
2.298
2.349
2.396
2.475
2.533
2.629
