# Supplementary material for: Paper-based ELISA diagnosis technology for human brucellosis based on a multiepitope fusion protein
Source: PLoS Negl Trop Dis. 2021 Aug 17;15(8):e0009695. doi: 10.1371/journal.pntd.0009695 (PMC8396774; doi:10.1371/journal.pntd.0009695)
Supplement: S3 Data — (XLSX) [file pntd.0009695.s007.xlsx]

## Sheet: nano-p-elisa
Patients	Controls
30.359	52.7
33.162	51.55
33.934	50.92
36.062	49.45
37.383	48.43
41.123	47.88
46.748	47.03
49.301	46.38
51.03	41.77
51.426	40.02
52.635	39.59
54.416	38.83
54.969	38.25
56.065	37.32
56.717	37.28
57.118	36.3
57.459	35.98
57.471	35.48
58.02	35.35
58.474	34.9
58.51	33.98
58.538	33.72
58.89	33.42
59.229	32.74
59.426	32.29
59.613	31.69
59.74	31.57
59.881	31.12
59.967	30.51
60.12	30.02
60.412	28.95
60.43	28.19
60.82	28.02
60.85	27.6
61.07	27.42
61.126	27.03
61.35	26.5
61.736	25.9
62.15	25.77
62.35	24.83
62.5	23.4
62.651	22.42
63.086	21.91
63.12	20.71
63.65	20.6
64.103	20.15
64.13	20.07
64.36	19.53
64.551	19.4
64.59	19.32
65.004	19.22
65.36	18.64
65.801	18.51
65.943	18.12
65.95	16.89
66.08	16.61
66.298	16.35
66.921	16.16
67.04	15.91
67.055	15.85
67.231	15.73
67.343	15.63
67.65	15.38
68.705	15.27
68.96	15.2
69.165	15.19
69.39	15.11
69.641	14.52
69.9	14.27
70.039	13.98
70.246	13.62
70.362	13.42
70.473	13.03
70.815	12.59
71.705	12.42
71.802	12.31
71.82	12.26
71.875	11.98
71.995	11.88
72.79	11.69
73.37	11.58
73.738	11.53
74.062	10.98
74.21	10.61
74.28	10.39
74.49	10.19
74.769	9.92
74.81	8.9
75.05	4.6
75.504	3.28
76.4
76.43
76.757
77.01
77.132
77.29
77.325
77.489
77.631
77.92
78.08
78.79
79.52
79.571
80
80.28
80.675
80.86
81.713
81.88
82.5
83.012
83.22
83.57
84.155
84.78
85
86
86.79
87.37
89.24

## Sheet: tra-p-elisa
Patients	Controls
35.78	46.74
36.6	47.99
37.69	45.65
38.39	44.11
39	43.98
42.02	43.9
42.89	42.19
43.71	41.77
45.67	40.02
46.2	39.7
46.87	39.59
47.37	38.83
48.58	38.25
49.19	37.32
49.93	37.03
50.14	36.3
51.2	35.98
51.64	35.57
51.7	35.48
52.91	35.35
53.12	34.9
53.34	33.72
53.61	32.7
53.71	32.29
54.59	31.69
54.71	31.12
55.14	30.92
55.19	30.02
55.44	29.45
56.48	29.3
56.6	28.95
56.86	28.43
56.88	28.23
57.76	28.02
57.98	27.89
58.26	27.6
58.95	27.42
60.25	27.03
60.33	26.38
61.21	25.9
61.46	25.44
61.57	24.01
61.68	23.01
62.7	22.55
62.86	21.53
63	20.94
63.26	20.24
63.57	19.76
64.56	19.47
64.62	19.26
64.91	19.06
65.16	18.71
65.39	18.56
65.81	18.01
65.89	17.9
66.21	17.46
66.48	17.38
66.77	17.12
66.85	17.09
66.94	16.71
67.04	16.57
67.13	16.46
67.67	16.32
68.65	16.16
69.02	15.84
69.19	15.81
69.59	15.73
71.03	15.15
71.48	14.89
71.75	14.74
72.13	14.7
72.67	14.5
72.85	14.36
72.96	14.26
73.15	14.15
73.55	13.93
73.78	13.72
73.8	13.69
74.85	13.44
74.9	13.26
76.3	12.98
76.33	12.82
76.43	12.77
76.77	12.77
78.65	12.61
78.66	12.45
78.68	12.03
79.08	11.82
79.56	11.07
79.74	11.03
80.67
80.81
80.82
80.87
80.92
81.07
81.53
82.35
82.55
83.65
84.06
84.19
84.36
84.37
85.17
85.34
85.74
86.08
86.52
87.95
88.34
89.36
89.76
90.26
90.43
91.17
91.75
91.92
92.34
93.62
94.1
