# Supplementary material for: Paper-based ELISA diagnosis technology for human brucellosis based on a multiepitope fusion protein
Source: PLoS Negl Trop Dis. 2021 Aug 17;15(8):e0009695. doi: 10.1371/journal.pntd.0009695 (PMC8396774; doi:10.1371/journal.pntd.0009695)
Supplement: S4 Data — (XLS) [file pntd.0009695.s008.xls]

## Sheet: O1s Scan
							Acquisition Parameters :					Experiment Descriptions :
							Parameter					Experiment\Mono 500祄\13-11
							Total acquisition time	1 mins 42.3 secs
							Number of Scans	6
﻿							Source Gun Type	Al K Alpha
Axis	Energy	Elements=	341				Spot Size	500 祄
							Lens Mode	Standard
C:\Users\hp\AppData\Local\Temp\VGD{4C2F14CE-7ACB-4B59-BEE8-313783B87CD5}.vgd							Analyser Mode	CAE : Pass Energy 30.0 eV
							Energy Step Size	0.050 eV
							Number of Energy Steps	341
Binding Energy (E)				Backgnd.
eV		Counts / s		Counts / s
541.48		8687.37		0
541.43		8811.55		0
541.38		8563.41		0
541.33		8237.39		0
541.28		8525.65		0
541.23		8652.96		0
541.18		8695.11		0
541.13		8720.25		0
541.08		8701.55		0
541.03		8452.61		0
540.98		8330.91		0
540.93		8654.17		0
540.88		8681.94		0
540.83		8562.7		0
540.78		8417.75		0
540.73		8378.67		0
540.68		8569.14		0
540.63		8529.07		0
540.58		8415.26		0
540.53		8581.38		0
540.48		8635.32		0
540.43		8621.65		0
540.38		8566.29		0
540.33		8536.46		0
540.28		8548.36		0
540.23		8556.91		0
540.18		8517.14		0
540.13		8389.31		0
540.08		8391.97		0
540.03		8440.63		0
539.98		8756.33		0
539.93		8546.23		0
539.88		8495.74		0
539.83		8375.77		0
539.78		8113.29		0
539.73		8143.8		0
539.68		8463.8		0
539.63		8266.06		0
539.58		8193.25		0
539.53		8326.01		0
539.48		8210.48		0
539.43		8551.98		0
539.38		8395.05		0
539.33		8286.86		0
539.28		8251.49		0
539.23		8355.64		0
539.18		8438.62		0
539.13		8191.55		0
539.08		8304.79		0
539.03		8318.94		0
538.98		8411.14		0
538.93		8396.28		0
538.88		8571.99		0
538.83		8865.08		0
538.78		8568.18		0
538.73		8302.77		0
538.68		8086.1		0
538.63		8065.67		0
538.58		8246.47		0
538.53		8510.02		0
538.48		8305.74		0
538.43		8378.88		8292.44
538.38		8500.85		8279.07
538.33		8278.29		8266.34
538.28		8386.98		8255.47
538.23		8309.54		8241.43
538.18		8148.31		8228.45
538.13		8224.3		8219.65
538.08		8166.07		8212.57
538.03		8294.19		8212.35
537.98		8129.25		8212.05
537.93		7997.52		8210.64
537.88		8228.32		8208.24
537.83		8175.54		8205.48
537.78		8280.77		8201.76
537.73		8528.57		8197.21
537.68		8426.08		8192.61
537.63		8168.11		8187.76
537.58		8323.44		8181.08
537.53		8238.36		8175.07
537.48		8251.54		8168.98
537.43		8115.7		8161.66
537.38		8197.24		8156.64
537.33		8068.49		8153.15
537.28		8126.2		8149.98
537.23		8389.59		8148
537.18		8139.79		8147.43
537.13		8165.84		8146.7
537.08		8090.39		8145.29
537.03		8127.13		8143.93
536.98		8023.48		8143.28
536.93		8267.37		8141.71
536.88		8202.5		8139.78
536.83		8176.57		8138.5
536.78		7956.21		8138.5
536.73		8246.24		8138.5
536.68		8425.28		8138.49
536.63		8030.25		8138.47
536.58		7978.1		8138.46
536.53		8230.2		8138.45
536.48		8300.96		8138.43
536.43		8580.04		8138.42
536.38		8145.5		8138.41
536.33		7985.62		8138.39
536.28		8165.74		8138.38
536.23		8178.07		8138.35
536.18		8068.2		8138.32
536.13		8556.85		8138.28
536.08		8329.65		8138.25
536.03		8296.75		8138.22
535.98		8742.62		8138.2
535.93		8558.72		8138.17
535.88		8262.78		8138.14
535.83		7848.37		8138.1
535.78		7974.47		8138.07
535.73		8205.16		8138.04
535.68		8333.46		8138.01
535.63		8318.8		8137.98
535.58		8412.96		8137.96
535.53		8256.22		8137.93
535.48		8500.45		8137.9
535.43		8229.82		8137.87
535.38		8335.45		8137.83
535.33		8594.85		8137.8
535.28		8134.66		8137.77
535.23		8111.53		8137.74
535.18		8157.75		8137.71
535.13		8297.79		8137.68
535.08		8245.6		8137.65
535.03		8216.08		8137.61
534.98		8244.3		8137.56
534.93		8473.94		8137.51
534.88		8774.96		8137.45
534.83		8630.07		8137.38
534.78		8575.44		8137.3
534.73		8730.04		8137.21
534.68		8789.43		8137.1
534.63		8490.42		8136.97
534.58		8859.05		8136.82
534.53		9038.36		8136.65
534.48		9264.82		8136.45
534.43		9408.65		8136.22
534.38		9765.33		8135.96
534.33		10026.1		8135.65
534.28		10318.5		8135.3
534.23		10481.2		8134.91
534.18		10760.1		8134.45
534.13		11075.8		8133.94
534.08		11228		8133.36
534.03		11566.2		8132.72
533.98		12598.7		8132.01
533.93		12661.6		8131.22
533.88		13090.2		8130.34
533.83		13738		8129.39
533.78		14542.8		8128.33
533.73		14665.1		8127.18
533.68		15329.4		8125.93
533.63		16006.8		8124.59
533.58		16677.5		8123.13
533.53		16838		8121.58
533.48		17712.2		8119.92
533.43		18257.6		8118.15
533.38		18914.9		8116.29
533.33		19308.5		8114.33
533.28		20079.2		8112.27
533.23		20420.8		8110.12
533.18		20764.6		8107.88
533.13		21228.7		8105.58
533.08		21635.2		8103.2
533.03		22015.6		8100.78
532.98		21936		8098.32
532.93		22141		8095.85
532.88		22020.5		8093.35
532.83		21834.4		8090.86
532.78		21422.3		8088.37
532.73		21312.1		8085.91
532.68		21110.2		8083.5
532.63		21037.4		8081.13
532.58		20793		8078.82
532.53		19657.1		8076.58
532.48		19459		8074.4
532.43		19251.7		8072.27
532.38		18667.3		8070.22
532.33		17885		8068.24
532.28		18204.4		8066.34
532.23		17938.3		8064.52
532.18		17248.8		8062.76
532.13		16536.9		8061.07
532.08		16118		8059.45
532.03		16181.7		8057.89
531.98		15960.1		8056.4
531.93		15451.5		8054.97
531.88		15107		8053.61
531.83		14820.6		8052.31
531.78		14017.6		8051.04
531.73		13983.1		8049.82
531.68		14178.3		8048.63
531.63		14013.3		8047.47
531.58		14008.9		8046.35
531.53		13748.8		8045.24
531.48		13978.4		8044.15
531.43		14124		8043.05
531.38		13779.3		8041.95
531.33		13851.1		8040.84
531.28		13765.6		8039.71
531.23		14235.6		8038.57
531.18		14476.5		8037.39
531.13		14571.8		8036.18
531.08		14917		8034.93
531.03		15132.3		8033.63
530.98		15640.4		8032.26
530.93		16016.2		8030.84
530.88		16615.4		8029.34
530.83		16912.1		8027.77
530.78		17184.7		8026.13
530.73		17719.3		8024.41
530.68		18302		8022.6
530.63		18707.8		8020.7
530.58		19032		8018.72
530.53		19715		8016.68
530.48		20267.6		8014.55
530.43		20678.8		8012.36
530.38		20845.9		8010.12
530.33		20883.2		8007.82
530.28		21316.9		8005.49
530.23		21156.1		8003.13
530.18		21179.9		8000.77
530.13		21202.4		7998.42
530.08		20658		7996.1
530.03		20544		7993.81
529.98		20180.6		7991.59
529.93		19427.7		7989.44
529.88		19021		7987.37
529.83		18383.4		7985.41
529.78		17537		7983.55
529.73		16829.1		7981.8
529.68		15998.8		7980.17
529.63		15268.6		7978.66
529.58		14809		7977.29
529.53		14128.4		7976.03
529.48		13279.8		7974.9
529.43		12753.9		7973.89
529.38		11893.3		7972.99
529.33		11444		7972.18
529.28		11156.5		7971.48
529.23		10674.4		7970.87
529.18		10165.3		7970.35
529.13		9849.69		7969.9
529.08		9506.16		7969.52
529.03		8921.42		7969.19
528.98		9206.08		7968.91
528.93		9048.96		7968.67
528.88		8670.7		7968.48
528.83		8649.51		7968.31
528.78		8489.4		7968.16
528.73		8483.91		7968.03
528.68		8359.12		7967.9
528.63		8601.84		7967.79
528.58		8544.73		7967.7
528.53		8449.42		7967.62
528.48		8495.21		7967.54
528.43		8371.26		7967.47
528.38		8109.46		7967.4
528.33		8158.1		7967.34
528.28		8120.11		7967.29
528.23		8218.86		7967.23
528.18		8065.46		7967.19
528.13		8201.12		7967.14
528.08		8185.2		7967.1
528.03		8345.08		7967.07
527.98		8226.89		7967.03
527.93		8225.39		7967
527.88		8145.83		7966.97
527.83		7959.79		7966.94
527.78		8004.28		7966.91
527.73		7929.57		7966.89
527.68		8121.57		7966.87
527.63		8082.42		7966.85
527.58		8036.47		7966.84
527.53		8074.09		7966.83
527.48		7974.06		7966.83
527.43		8019.34		7966.82
527.38		8065.11		7966.82
527.33		7819.39		7966.81
527.28		7826.85		7966.81
527.23		7964.48		7969.37
527.18		8031.5		7972.67
527.13		8067.66		7975.97
527.08		8053.07		7979.27
527.03		7739.32		7982.57
526.98		8102.3		7985.88
526.93		8183.25		7989.18
526.88		7953.31		7992.48
526.83		8160.19		7995.78
526.78		8214.73		7999.08
526.73		8016.93		8002.38
526.68		7882.41		8005.68
526.63		8214.05		8008.98
526.58		8144.41		8012.28
526.53		7927.33		8015.59
526.48		8279.14		8018.89
526.43		7984.71		8022.19
526.38		7951.95		8025.49
526.33		7995.19		8028.79
526.28		8076.99		8032.09
526.23		8173.96		8035.39
526.18		8128.43		0
526.13		7781.57		0
526.08		7981.85		0
526.03		8037.69		0
525.98		7997.83		0
525.93		7999.02		0
525.88		7948.88		0
525.83		7999.44		0
525.78		7949.3		0
525.73		7961.85		0
525.68		8066.48		0
525.63		7896.2		0
525.58		8032.86		0
525.53		8057.37		0
525.48		8014.19		0
525.43		8027.93		0
525.38		7927.15		0
525.33		7942.05		0
525.28		7946.53		0
525.23		7860.97		0
525.18		8227.23		0
525.13		8008.61		0
525.08		8062.66		0
525.03		7927.25		0
524.98		7852.15		0
524.93		7904.87		0
524.88		7987.37		0
524.83		8091.71		0
524.78		7922.06		0
524.73		7871.55		0
524.68		8200.17		0
524.63		8153.67		0
524.58		8069.34		0
524.53		7916.04		0
524.48		7957.12		0

## Sheet: C1s Scan
							Acquisition Parameters :					Experiment Descriptions :
							Parameter					Experiment\Mono 500祄\13-11
							Total acquisition time	1 mins 0.1 secs
							Number of Scans	3
﻿							Source Gun Type	Al K Alpha
Axis	Energy	Elements=	401				Spot Size	500 祄
							Lens Mode	Standard
C:\Users\hp\AppData\Local\Temp\VGD{CAB98EC7-A700-4360-A033-726680477F64}.vgd							Analyser Mode	CAE : Pass Energy 30.0 eV
							Energy Step Size	0.050 eV
							Number of Energy Steps	401
Binding Energy (E)				Backgnd.
eV		Counts / s		Counts / s
299.48		1881.12		0
299.43		2008.22		0
299.38		2050.63		0
299.33		2041.64		0
299.28		1974.82		0
299.23		1964.67		0
299.18		1983.08		0
299.13		1861.21		0
299.08		2081.77		0
299.03		1990.86		0
298.98		2089.73		0
298.93		2026.25		0
298.88		1908.24		0
298.83		1896.49		0
298.78		1932.91		0
298.73		1956.14		0
298.68		1940.4		0
298.63		1902.53		0
298.58		1866.08		0
298.53		1906.15		0
298.48		1986.97		0
298.43		1847.56		0
298.38		1902.98		0
298.33		1973.7		0
298.28		1902.86		0
298.23		1984.91		0
298.18		1845.71		0
298.13		1855.79		0
298.08		2022.93		0
298.03		1965.28		0
297.98		1803.31		0
297.93		1881.22		0
297.88		1968.45		0
297.83		1802.56		0
297.78		1717.05		0
297.73		1710.74		0
297.68		1841.51		0
297.63		1821.08		0
297.58		1967.21		0
297.53		1924.86		0
297.48		2068.13		0
297.43		1857.37		0
297.38		1771.42		0
297.33		1877.98		0
297.28		1908.51		0
297.23		1846.25		0
297.18		1750.63		0
297.13		1792.01		0
297.08		1789.01		0
297.03		1864.68		0
296.98		1826.72		0
296.93		1660.03		0
296.88		1804.25		0
296.83		1858.43		0
296.78		1913.53		0
296.73		1870.29		0
296.68		1809.69		0
296.63		1826.38		0
296.58		1715.05		0
296.53		1817.36		0
296.48		1935.71		0
296.43		1885.82		0
296.38		1855.68		0
296.33		1798.94		0
296.28		1807.9		0
296.23		1842.29		0
296.18		1988.78		0
296.13		1875.41		0
296.08		1714.05		0
296.03		1713.79		0
295.98		1743.91		0
295.93		1742.6		0
295.88		1657.24		0
295.83		1729.32		0
295.78		1770.76		0
295.73		1781.14		0
295.68		1685.11		0
295.63		1704.26		0
295.58		1905.5		0
295.53		1853.19		0
295.48		1696.09		0
295.43		1850.67		0
295.38		1752.93		0
295.33		1741.4		0
295.28		1468.96		0
295.23		1609.2		0
295.18		1876.89		1733.16
295.13		1871.82		1725.3
295.08		1746.69		1718.85
295.03		1775.64		1712.22
294.98		1715.89		1705.09
294.93		1654.7		1695.98
294.88		1664.89		1686.88
294.83		1712.15		1679.8
294.78		1717.02		1676.57
294.73		1785.27		1674.33
294.68		1656.98		1673.18
294.63		1662.29		1670.3
294.58		1567.37		1666.87
294.53		1651.11		1662.55
294.48		1682.52		1657.79
294.43		1803.55		1653.16
294.38		1655.12		1650.32
294.33		1681.02		1648.3
294.28		1694.29		1648.11
294.23		1662.02		1644.78
294.18		1632.06		1639.29
294.13		1580.65		1632.98
294.08		1521.6		1628.92
294.03		1777.35		1625.92
293.98		1763.67		1622.87
293.93		1681.55		1620.22
293.88		1582.42		1618.72
293.83		1540.21		1618.72
293.78		1652.88		1618.68
293.73		1636.23		1618.45
293.68		1555.95		1618.36
293.63		1513.46		1618.25
293.58		1618.18		1618.02
293.53		1734.13		1617.77
293.48		1622.67		1617.51
293.43		1782.29		1617.34
293.38		1808.23		1617.1
293.33		1607.53		1616.76
293.28		1542.03		1616.38
293.23		1554.89		1616.01
293.18		1709.83		1615.71
293.13		1669.52		1615.43
293.08		1541.08		1615.21
293.03		1618.73		1615.11
292.98		1646.9		1614.85
292.93		1594.04		1614.5
292.88		1711.16		1614.21
292.83		1687.72		1614.12
292.78		1771.17		1614.09
292.73		1639.02		1613.87
292.68		1486.72		1613.5
292.63		1485.94		1612.97
292.58		1572.87		1612.38
292.53		1627		1611.94
292.48		1682.14		1611.41
292.43		1719.38		1611.03
292.38		1615.45		1610.72
292.33		1632.99		1609.78
292.28		1723.52		1608.43
292.23		1695.92		1607.06
292.18		1605.75		1605.37
292.13		1769.16		1603.65
292.08		1660.6		1602.25
292.03		1571.92		1600.87
291.98		1757.8		1599.51
291.93		1681.73		1598.66
291.88		1555.54		1597.89
291.83		1585.8		1596.76
291.78		1615.31		1595.69
291.73		1476.91		1594.75
291.68		1648.06		1593.77
291.63		1760.64		1593.24
291.58		1732.72		1592.77
291.53		1591.81		1592.18
291.48		1579.25		1591.48
291.43		1539.04		1590.97
291.38		1653.31		1590.39
291.33		1604.17		1589.74
291.28		1627.22		1589.25
291.23		1524.31		1589.14
291.18		1504.63		1589.11
291.13		1674.55		1588.98
291.08		1680.62		1588.83
291.03		1549.37		1588.83
290.98		1560.95		1588.83
290.93		1618.01		1588.82
290.88		1552.91		1588.82
290.83		1580.37		1588.8
290.78		1616.64		1588.79
290.73		1695.35		1588.77
290.68		1821.28		1588.75
290.63		1785.77		1588.73
290.58		1801.48		1588.7
290.53		1727.68		1588.67
290.48		1733.99		1588.65
290.43		1670.26		1588.62
290.38		1829.43		1588.58
290.33		1591.71		1588.55
290.28		1664.23		1588.53
290.23		1700.72		1588.5
290.18		1748.2		1588.47
290.13		1759.08		1588.44
290.08		1712.84		1588.41
290.03		1659.46		1588.38
289.98		1796.57		1588.34
289.93		1765.25		1588.3
289.88		1793.31		1588.26
289.83		1936.45		1588.21
289.78		1872.83		1588.17
289.73		1875.71		1588.13
289.68		1839.72		1588.07
289.63		1691.06		1588.02
289.58		1690.46		1587.96
289.53		1935.88		1587.9
289.48		2061.46		1587.84
289.43		1907.21		1587.79
289.38		1796.34		1587.73
289.33		1920.67		1587.66
289.28		1889.62		1587.59
289.23		1859.77		1587.51
289.18		2031.96		1587.42
289.13		2092.95		1587.32
289.08		2051.14		1587.22
289.03		2172.56		1587.11
288.98		2286.07		1586.98
288.93		2311.92		1586.85
288.88		2452.77		1586.7
288.83		2395.48		1586.53
288.78		2364.44		1586.35
288.73		2639.34		1586.16
288.68		2594.8		1585.96
288.63		2641.72		1585.74
288.58		2888.93		1585.5
288.53		2762.08		1585.26
288.48		2902.05		1585
288.43		3052.56		1584.72
288.38		3005.19		1584.44
288.33		3083.4		1584.15
288.28		3238.51		1583.84
288.23		3068.68		1583.53
288.18		3181.9		1583.21
288.13		3112.53		1582.89
288.08		3150.31		1582.56
288.03		3147.37		1582.22
287.98		3164.61		1581.88
287.93		3308.34		1581.53
287.88		3359.43		1581.17
287.83		3381.07		1580.8
287.78		3424.17		1580.41
287.73		3565.48		1580.02
287.68		3616.86		1579.62
287.63		3626.71		1579.19
287.58		3762.65		1578.74
287.53		3722.57		1578.27
287.48		3884.74		1577.77
287.43		4243.5		1577.24
287.38		4418.92		1576.68
287.33		4656.68		1576.07
287.28		4701.24		1575.43
287.23		5061.47		1574.74
287.18		5376.71		1573.99
287.13		5687.59		1573.19
287.08		5798.06		1572.34
287.03		6233.91		1571.43
286.98		6514.83		1570.46
286.93		6930.76		1569.45
286.88		7069.39		1568.4
286.83		7278.7		1567.3
286.78		7411.48		1566.17
286.73		7340.07		1565
286.68		7183.43		1563.82
286.63		7634.45		1562.62
286.58		7693.98		1561.42
286.53		7336.83		1560.22
286.48		7331.54		1559.04
286.43		7280.44		1557.89
286.38		7075.23		1556.76
286.33		6747.33		1555.67
286.28		6434.92		1554.62
286.23		5998.5		1553.62
286.18		5758.09		1552.68
286.13		5672.81		1551.79
286.08		5166.95		1550.97
286.03		4854.32		1550.2
285.98		4608.05		1549.48
285.93		4191.57		1548.82
285.88		4151.14		1548.19
285.83		4066.45		1547.61
285.78		3931.36		1547.06
285.73		3863.5		1546.53
285.68		3689.66		1546.02
285.63		3737.54		1545.52
285.58		3846.65		1545.02
285.53		3927.2		1544.52
285.48		3940.83		1544.01
285.43		4002.77		1543.49
285.38		4157.07		1542.96
285.33		4324.88		1542.4
285.28		4393.25		1541.83
285.23		4546.82		1541.24
285.18		4520.11		1540.62
285.13		4740.16		1539.98
285.08		4781.34		1539.33
285.03		4944.79		1538.66
284.98		5124.01		1537.98
284.93		5034.86		1537.3
284.88		4989.81		1536.61
284.83		4833.86		1535.92
284.78		4682.44		1535.24
284.73		4871.38		1534.56
284.68		4696.08		1533.89
284.63		4597.11		1533.24
284.58		4623.91		1532.61
284.53		4334.91		1532
284.48		4315.34		1531.41
284.43		4283.19		1530.85
284.38		3911.21		1530.31
284.33		3701.48		1529.8
284.28		3827.55		1529.32
284.23		3567.14		1528.88
284.18		3499.93		1528.47
284.13		3063.9		1528.09
284.08		2977.15		1527.74
284.03		2699.32		1527.43
283.98		2716.21		1527.14
283.93		2514.1		1526.88
283.88		2521.92		1526.65
283.83		2380.64		1526.45
283.78		2291.36		1526.27
283.73		2276.43		1526.12
283.68		1862.07		1525.97
283.63		1998.3		1525.85
283.58		2023.87		1525.74
283.53		1816.08		1525.64
283.48		1866.52		1525.56
283.43		1863.89		1525.48
283.38		1730.61		1525.42
283.33		1816.44		1525.36
283.28		1615.54		1525.3
283.23		1784.41		1525.26
283.18		1773.67		1525.21
283.13		1850.56		1525.18
283.08		1552.66		1525.14
283.03		1501.64		1525.11
282.98		1636.66		1525.08
282.93		1701.37		1525.05
282.88		1558.8		1525.02
282.83		1741.35		1525
282.78		1602.48		1524.97
282.73		1597.55		1524.95
282.68		1707.62		1524.92
282.63		1736.95		1524.89
282.58		1667.25		1524.86
282.53		1678.93		1524.83
282.48		1599.04		1524.8
282.43		1670.47		1524.78
282.38		1698.81		1524.75
282.33		1697.24		1524.73
282.28		1640.96		1524.7
282.23		1425.34		1524.68
282.18		1600.04		1524.67
282.13		1721.3		1524.64
282.08		1635.54		1524.63
282.03		1496.09		1524.61
281.98		1520.63		1524.59
281.93		1744.03		1524.58
281.88		1619.62		1524.56
281.83		1593.87		1524.55
281.78		1656.92		1524.54
281.73		1464.88		1524.52
281.68		1470.37		1524.51
281.63		1623.31		1524.5
281.58		1611.62		1524.49
281.53		1620.5		1524.48
281.48		1579.66		1524.48
281.43		1449.48		1524.48
281.38		1548.46		1524.48
281.33		1464.14		1524.47
281.28		1451.31		1524.46
281.23		1529.21		1524.46
281.18		1545.84		1524.46
281.13		1720.54		1525.6
281.08		1599.45		1526.74
281.03		1417.07		1527.88
280.98		1523.6		1529.02
280.93		1519.94		1530.17
280.88		1629.41		1531.31
280.83		1701.56		1532.45
280.78		1557.37		1533.59
280.73		1552.69		1534.73
280.68		1534.25		1535.87
280.63		1593.17		1537.01
280.58		1500.44		1538.16
280.53		1727.18		1539.3
280.48		1752.63		1540.44
280.43		1574.39		1541.58
280.38		1681.81		1542.72
280.33		1491.96		1543.86
280.28		1510.3		1545.01
280.23		1605.67		1546.15
280.18		1528.62		1547.29
280.13		1377.77		1548.43
280.08		1653.4		1549.57
280.03		1581.58		1550.71
279.98		1579.96		1555.62
279.93		1566.14		1560.53
279.88		1574.42		1565.43
279.83		1591.63		1570.34
279.78		1488.34		1575.25
279.73		1540.74		1580.15
279.68		1683.23		1585.06
279.63		1581.21		1589.97
279.58		1624.37		1594.88
279.53		1586.49		1599.78
279.48		1694.09		0

## Sheet: Zn2p Scan
							Acquisition Parameters :					Experiment Descriptions :
							Parameter					Experiment\Mono 500祄\13-11
							Total acquisition time	1 mins 47.5 secs
							Number of Scans	3
﻿							Source Gun Type	Al K Alpha
Axis	Energy	Elements=	717				Spot Size	500 祄
							Lens Mode	Standard
C:\Users\hp\AppData\Local\Temp\VGD{513E2BE5-A5D9-44B4-BBB1-AE7C1421F56F}.vgd							Analyser Mode	CAE : Pass Energy 30.0 eV
							Energy Step Size	0.060 eV
							Number of Energy Steps	717
Binding Energy (E)				Backgnd.
eV		Counts / s		Counts / s
1055.5		25710.9		0
1055.44		25834.8		25737
1055.38		25774.4		25729.6
1055.32		25788.7		25727
1055.26		25610.8		25715.1
1055.2		25702.1		25697.9
1055.14		25666.4		25665.6
1055.08		25844.2		25629.6
1055.02		25723		25594.4
1054.96		25908.4		25561
1054.9		25619.6		25523.4
1054.84		25425.4		25481.3
1054.78		25429.4		25431.7
1054.72		25410.6		25397.6
1054.66		25489.8		25380.2
1054.6		25509		25378.8
1054.54		25096.5		25376.8
1054.48		25074.1		25370.3
1054.42		25367.4		25358.5
1054.36		25608.7		25335.6
1054.3		25645.6		25303.8
1054.24		25665.5		25266.6
1054.18		25955.7		25229.5
1054.12		25814.6		25194.4
1054.06		25564.8		25159.1
1054		24785.9		25127.7
1053.94		24641.1		25105.9
1053.88		25091.2		25092.8
1053.82		25100.8		25090.9
1053.76		24806.4		25089.9
1053.7		24971.1		25087.5
1053.64		25175.7		25081.4
1053.58		25680.8		25070.9
1053.52		25772.6		25056.9
1053.46		25350.1		25039.6
1053.4		25327.5		25019.6
1053.34		25546.8		24998.3
1053.28		25539.4		24974.4
1053.22		25082.6		24949.6
1053.16		25032.2		24927.6
1053.1		25415.8		24907.6
1053.04		25640.7		24888.3
1052.98		25082.4		24869.9
1052.92		24827.2		24854
1052.86		25049.7		24838.4
1052.8		25235.2		24821.1
1052.74		24961.8		24806.1
1052.68		24910.5		24795.6
1052.62		25163.7		24784.4
1052.56		24884.4		24770.3
1052.5		24775.2		24757.2
1052.44		25104.1		24746.2
1052.38		25209.5		24736.1
1052.32		24770.1		24726.1
1052.26		24760.5		24717.8
1052.2		24733.5		24708.8
1052.14		24799.8		24700.4
1052.08		24781.5		24695.6
1052.02		24948.6		24692.3
1051.96		24580.8		24687.7
1051.9		24441.5		24683.2
1051.84		24903.9		24679.5
1051.78		24955.7		24676
1051.72		24702.5		24672.9
1051.66		24559.7		24671.1
1051.6		24718.8		24666.6
1051.54		24684.1		24658.1
1051.48		24706.9		24649.8
1051.42		24996.8		24642
1051.36		25083.4		24633.4
1051.3		24788.4		24624.7
1051.24		24805.3		24616.3
1051.18		24769.5		24607.9
1051.12		24503.7		24598.6
1051.06		24595.8		24590.6
1051		24603.9		24584.6
1050.94		24810.1		24580.2
1050.88		24691		24575.8
1050.82		24683.4		24569.7
1050.76		24479.2		24563.8
1050.7		24769.6		24558.9
1050.64		25022.4		24553.1
1050.58		24424.8		24547.7
1050.52		24360.5		24542.7
1050.46		24732.1		24539.7
1050.4		24705.5		24537.7
1050.34		24565.1		24537.1
1050.28		24328.2		24537
1050.22		24279.1		24535.9
1050.16		24514		24532.3
1050.1		24924.8		24527.3
1050.04		24598.1		24521.7
1049.98		24810.1		24515.1
1049.92		24978.9		24507
1049.86		24768.4		24499.9
1049.8		24702.5		24492.5
1049.74		24565		24485.3
1049.68		24037.9		24478.5
1049.62		24491.2		24474.4
1049.56		24823.1		24474.3
1049.5		24475.7		24473.3
1049.44		24221.3		24472.3
1049.38		24221.5		24471.2
1049.32		24730.2		24470
1049.26		24860.3		24468.8
1049.2		24534.6		24467.6
1049.14		24534.6		24466.4
1049.08		24672.5		24465.1
1049.02		24569.3		24463.5
1048.96		24394.5		24462.1
1048.9		24650.1		24460.5
1048.84		24705.9		24458.7
1048.78		24527		24456.8
1048.72		25179.4		24455
1048.66		25124.8		24453.2
1048.6		24860.8		24451.3
1048.54		24400		24449.3
1048.48		24435.1		24447.2
1048.42		24683.4		24444.9
1048.36		24865.8		24442.8
1048.3		25053.3		24440.8
1048.24		24997.4		24438.8
1048.18		24566.8		24436.5
1048.12		24863.7		24434.1
1048.06		24911		24431.4
1048		24842.5		24428.7
1047.94		25182.2		24425.9
1047.88		25120.1		24423
1047.82		25018.4		24420
1047.76		25373.2		24416.9
1047.7		25110.8		24413.7
1047.64		24982		24410.3
1047.58		24979.1		24407
1047.52		25368.6		24403.5
1047.46		25041		24400
1047.4		25279.1		24396.5
1047.34		25208.2		24393
1047.28		25160.5		24389.1
1047.22		25339		24384.9
1047.16		25263.7		24380.4
1047.1		25795.1		24375.7
1047.04		26027		24370.5
1046.98		26033.1		24364.9
1046.92		25967.1		24358.7
1046.86		26272.5		24351.8
1046.8		26595.3		24344
1046.74		26963.1		24335.5
1046.68		27305.3		24326.5
1046.62		27755.6		24317.1
1046.56		28011.8		24306.9
1046.5		27433.3		24295.7
1046.44		27353		24283.8
1046.38		28170.3		24271.1
1046.32		28964.8		24257.7
1046.26		28986.6		24243.5
1046.2		28916.8		24228
1046.14		29347.3		24211.1
1046.08		30415.7		24192.5
1046.02		31340.8		24172.5
1045.96		31882.1		24151.1
1045.9		32148.3		24127.9
1045.84		32370.7		24102.8
1045.78		33269.8		24075.6
1045.72		33852.8		24046.3
1045.66		34674.8		24015
1045.6		35512.6		23981.7
1045.54		36483.2		23946.4
1045.48		37200.7		23908.7
1045.42		37722.9		23868.7
1045.36		38151.9		23826
1045.3		38902.9		23780.6
1045.24		40338.2		23732.6
1045.18		41618.5		23681.8
1045.12		42246.7		23627.8
1045.06		43262.2		23570.6
1045		44698		23509.7
1044.94		46180.9		23445.3
1044.88		47356.4		23377.3
1044.82		48667.6		23305.8
1044.76		49278.3		23230.8
1044.7		50644.5		23152.5
1044.64		51702.1		23070.9
1044.58		52173.5		22986.1
1044.52		52709.2		22898.4
1044.46		54152.6		22808.1
1044.4		55342.8		22715.4
1044.34		55353.9		22620.8
1044.28		55734.3		22524.7
1044.22		56112.2		22427.5
1044.16		55664.7		22329.7
1044.1		55410		22232.1
1044.04		54643.1		22135.3
1043.98		53581.6		22039.5
1043.92		53105.1		21945.3
1043.86		51999.6		21853.2
1043.8		51349.9		21763.9
1043.74		50405		21677.6
1043.68		48691.4		21594.7
1043.62		46604.4		21515.4
1043.56		45327.2		21440.3
1043.5		43846.9		21369.3
1043.44		41822.4		21302.5
1043.38		39763.6		21240.3
1043.32		38869		21182.2
1043.26		37869.2		21128
1043.2		36203.1		21077.7
1043.14		35424.6		21031.2
1043.08		34192.5		20988.1
1043.02		33180.6		20948
1042.96		31940.2		20910.8
1042.9		30950.1		20876.2
1042.84		30327.6		20843.8
1042.78		29837.9		20813.4
1042.72		29639.8		20784.9
1042.66		29291.1		20758.1
1042.6		28814.5		20732.6
1042.54		28317.1		20708.2
1042.48		27777.6		20684.8
1042.42		27622.8		20662.3
1042.36		27400.9		20640.6
1042.3		27123.1		20619.5
1042.24		26926.5		20599
1042.18		27177.2		20579
1042.12		27057.3		20559.4
1042.06		26940.7		20540.3
1042		26720.7		20521.5
1041.94		26073		20503
1041.88		26136.7		20484.7
1041.82		26365.8		20466.6
1041.76		26044.4		20448.9
1041.7		26120		20431.4
1041.64		26173.5		20414.2
1041.58		25963.9		20397.1
1041.52		26035.8		20380.1
1041.46		25811.6		20363.2
1041.4		25659.3		20346.4
1041.34		25581.7		20329.6
1041.28		25743		20312.9
1041.22		25968.4		20296.4
1041.16		25799.2		20279.9
1041.1		25477.5		20263.4
1041.04		25687.2		20246.9
1040.98		25448.4		20230.2
1040.92		25806.3		20213.5
1040.86		25789.7		20196.8
1040.8		25681		20180.1
1040.74		25791.7		20163.4
1040.68		25865.7		20146.5
1040.62		25557.7		20129.5
1040.56		25460.6		20112.4
1040.5		25939.9		20095.5
1040.44		25873.6		20078.6
1040.38		25602.3		20061.9
1040.32		25487.2		20045.2
1040.26		25052.6		20028.4
1040.2		25447.3		20011.6
1040.14		25563.4		19994.6
1040.08		25593.6		19977.8
1040.02		25704.7		19961.1
1039.96		25965.6		19944.5
1039.9		25448.3		19927.8
1039.84		25041.8		19911.2
1039.78		24997.7		19894.7
1039.72		25114.2		19878.4
1039.66		25227.6		19862.1
1039.6		24929.7		19846.1
1039.54		25046.8		19830.2
1039.48		25301.6		19814.4
1039.42		25138.3		19798.6
1039.36		24880.3		19782.8
1039.3		24828.7		19767.2
1039.24		24716.5		19751.5
1039.18		24838.1		19735.9
1039.12		24643.3		19720.5
1039.06		25083.3		19705.3
1039		24694.8		19690.2
1038.94		24465.7		19675.3
1038.88		24394.4		19660.4
1038.82		24263.2		19645.6
1038.76		24452.4		19630.7
1038.7		24458.1		19616
1038.64		24359.7		19601.2
1038.58		24691.2		19586.2
1038.52		24483.9		19571.2
1038.46		24865		19556.1
1038.4		25105.7		19541
1038.34		24142.1		19525.7
1038.28		24372.4		19510.4
1038.22		24469.4		19495.2
1038.16		24658.5		19479.9
1038.1		24409.6		19464.8
1038.04		24441.7		19450
1037.98		24370.5		19435.3
1037.92		24329.6		19420.6
1037.86		23985.9		19406.1
1037.8		23724.6		19391.7
1037.74		24098.2		19377.4
1037.68		24012		19363.2
1037.62		24048.3		19349.2
1037.56		24017.8		19335.2
1037.5		23987.5		19321.4
1037.44		23931.6		19307.6
1037.38		23737.7		19293.7
1037.32		23682.2		19280
1037.26		23530.5		19266.3
1037.2		23929.7		19252.7
1037.14		23816		19239
1037.08		23491.6		19225.3
1037.02		23843.1		19211.7
1036.96		24054.4		19198.2
1036.9		23862.7		19184.5
1036.84		23387.2		19171
1036.78		23304.5		19157.7
1036.72		23716.9		19144.5
1036.66		23462		19131.4
1036.6		23057.5		19118.6
1036.54		23229		19106
1036.48		23078.8		19093.5
1036.42		23227.6		19081.2
1036.36		23305.5		19069.4
1036.3		22825.9		19057.8
1036.24		22462.9		19046.4
1036.18		22392.1		19035.2
1036.12		22373.5		19024
1036.06		22472.6		19012.9
1036		22685.1		19002
1035.94		22843.7		18991
1035.88		22908.8		18980.1
1035.82		22816		18969.1
1035.76		22588.5		18958
1035.7		22532.1		18946.8
1035.64		22414.8		18935.8
1035.58		22502.2		18924.9
1035.52		22579		18914.1
1035.46		22224.4		18903.4
1035.4		22387.5		18892.8
1035.34		22376.6		18882.1
1035.28		22419.8		18871.5
1035.22		22434.4		18860.9
1035.16		22525.2		18850.5
1035.1		22264.9		18839.9
1035.04		22095.6		18829.4
1034.98		22301.6		18819.1
1034.92		22245.4		18808.9
1034.86		22278.7		18798.9
1034.8		21883.3		18789.1
1034.74		21531.7		18779.3
1034.68		22014.5		18769.6
1034.62		21957.4		18760
1034.56		21887		18750.5
1034.5		21923.7		18741
1034.44		21912.8		18731.4
1034.38		22004.1		18721.9
1034.32		22007.4		18712.3
1034.26		21862.7		18702.7
1034.2		21637.2		18693.2
1034.14		21884.8		18683.8
1034.08		21912.7		18674.5
1034.02		21661.4		18665.3
1033.96		21442.6		18656.4
1033.9		21754.8		18647.7
1033.84		21373.1		18639.2
1033.78		21119.7		18631
1033.72		21064.1		18622.9
1033.66		20959		18614.9
1033.6		21020.8		18607.1
1033.54		21415		18599.6
1033.48		21340.2		18592.2
1033.42		20867.4		18584.7
1033.36		20734.5		18577.1
1033.3		21111.9		18569.5
1033.24		21206.9		18561.9
1033.18		21136.6		18554.5
1033.12		21166.1		18547.3
1033.06		20971.4		18540.2
1033		20589.6		18532.9
1032.94		20615.8		18525.8
1032.88		20853.4		18518.9
1032.82		20815		18512.1
1032.76		20712.6		18505.6
1032.7		20662.8		18499.2
1032.64		20417.2		18492.7
1032.58		20617.9		18486
1032.52		20451.9		18479.2
1032.46		20761.2		18472.4
1032.4		21146		18465.5
1032.34		21085.9		18458.7
1032.28		20917.3		18452.1
1032.22		20759.4		18445.5
1032.16		20337.9		18438.9
1032.1		20095.4		18432.4
1032.04		20081.6		18426.1
1031.98		20613.9		18420
1031.92		20452		18414
1031.86		20429.2		18408.3
1031.8		20534.2		18402.5
1031.74		20278.9		18396.7
1031.68		20153.8		18390.7
1031.62		20266.4		18385
1031.56		20398.9		18379.4
1031.5		20266.9		18373.8
1031.44		19951.7		18368.2
1031.38		20011.3		18362.7
1031.32		20471.6		18357.3
1031.26		20168.2		18351.9
1031.2		20114.3		18346.8
1031.14		20061.6		18341.8
1031.08		19835.6		18336.9
1031.02		19717.5		18332.1
1030.96		19614.8		18327.5
1030.9		19800.2		18323.1
1030.84		19746.2		18318.7
1030.78		19621.9		18314.4
1030.72		19646.7		18310.1
1030.66		20046.9		18305.6
1030.6		19869.9		18301.1
1030.54		19745.1		18296.6
1030.48		19955.2		18292.1
1030.42		19870.3		18287.7
1030.36		19795.4		18283.2
1030.3		19559.9		18279
1030.24		19486.7		18274.9
1030.18		19675.6		18270.7
1030.12		19333		18266.5
1030.06		19474		18262.3
1030		19843.8		18258.1
1029.94		20056.5		18253.8
1029.88		19880.7		18249.4
1029.82		19613.2		18245.1
1029.76		19975.3		18240.7
1029.7		19794.6		18236.4
1029.64		19324.1		18232.3
1029.58		19423.7		18228.4
1029.52		19245.4		18224.6
1029.46		19182.2		18221
1029.4		19447.5		18217.5
1029.34		19316.5		18214.1
1029.28		19279.8		18210.7
1029.22		19524.7		18207.4
1029.16		19439.4		18204.3
1029.1		19398.5		18201.3
1029.04		19005.5		18198.5
1028.98		18658.1		18195.9
1028.92		18746.5		18193.6
1028.86		18755.3		18191.4
1028.8		18811.7		18189.5
1028.74		18569.1		18187.7
1028.68		18784.4		18185.9
1028.62		18881.9		18184
1028.56		18973.3		18182.2
1028.5		18924.1		18180.2
1028.44		18826.4		18178.2
1028.38		18632.5		18176.1
1028.32		19088.8		18174
1028.26		19128		18171.9
1028.2		18748		18169.8
1028.14		18630.4		18167.7
1028.08		18872.3		18165.6
1028.02		19046.4		18163.3
1027.96		18984.1		18161.2
1027.9		18878.7		18159.1
1027.84		18817.6		18157.2
1027.78		18881.1		18155.2
1027.72		18760.6		18153.3
1027.66		18587.5		18151.3
1027.6		18457.1		18149.5
1027.54		18775.7		18147.8
1027.48		19182.6		18146.1
1027.42		18649.6		18144.5
1027.36		18419.2		18142.9
1027.3		18676.7		18141.5
1027.24		18705.1		18140.2
1027.18		18606		18139
1027.12		18131.9		18138.2
1027.06		18146.5		18137.4
1027		18317.4		18136.7
1026.94		18108.5		18136
1026.88		18341.5		18135.6
1026.82		18559.8		18135.2
1026.76		18169.7		18134.6
1026.7		18299.6		18134.1
1026.64		18367.5		18133.6
1026.58		18504.2		18133.1
1026.52		18206.7		18132.8
1026.46		18121.8		18132.6
1026.4		18110.5		18132.4
1026.34		17800.2		18132.3
1026.28		18177.5		18132.1
1026.22		18200.5		18132
1026.16		18178.8		18131.8
1026.1		18283.2		18131.6
1026.04		18375.3		18131.4
1025.98		18502.9		18131.1
1025.92		18382.1		18130.8
1025.86		17911.7		18130.5
1025.8		18029.6		18130.1
1025.74		18172.4		18129.6
1025.68		18369.3		18129.3
1025.62		18376.6		18129.2
1025.56		18386.5		18129.2
1025.5		18004.1		18129.1
1025.44		17800.9		18129
1025.38		18111.8		18128.8
1025.32		18158.5		18128.6
1025.26		18472.9		18128.4
1025.2		18792.4		18128.2
1025.14		18670.1		18128
1025.08		18569.4		18127.7
1025.02		18577.4		18127.4
1024.96		18706.6		18127
1024.9		18649.6		18126.7
1024.84		18437.1		18126.3
1024.78		18274.1		18125.9
1024.72		18614.1		18125.5
1024.66		19037.5		18125.1
1024.6		19038.3		18124.7
1024.54		18717		18124.4
1024.48		18450.5		18124
1024.42		18204.5		18123.6
1024.36		18325.4		18123.1
1024.3		18943.2		18122.6
1024.24		19276.2		18122.1
1024.18		19231.2		18121.6
1024.12		19049.9		18121
1024.06		18783		18120.3
1024		19078.7		18119.4
1023.94		19873.1		18118.5
1023.88		20205.8		18117.4
1023.82		20082.6		18116.3
1023.76		20316.7		18114.9
1023.7		20434.5		18113.4
1023.64		20893.9		18111.6
1023.58		21701.1		18109.6
1023.52		21912.5		18107.4
1023.46		22423.6		18105
1023.4		22604.2		18102.3
1023.34		22851.6		18099.2
1023.28		23688.2		18095.8
1023.22		24459.1		18092.1
1023.16		25234.6		18088
1023.1		25768.6		18083.4
1023.04		26639.3		18078.4
1022.98		27468.5		18072.8
1022.92		28190		18066.6
1022.86		29523.8		18059.8
1022.8		31180.9		18052.3
1022.74		32537.7		18044.1
1022.68		33180.3		18035.1
1022.62		34551.4		18025.2
1022.56		35923.1		18014.3
1022.5		38189.9		18002.5
1022.44		39890.7		17989.7
1022.38		41827.1		17975.8
1022.32		43400.2		17960.8
1022.26		45390.8		17944.4
1022.2		47955.9		17926.6
1022.14		50145.7		17907.6
1022.08		52985.6		17887.1
1022.02		55221.8		17865.1
1021.96		57433.4		17841.6
1021.9		59939.7		17816.6
1021.84		62928.4		17790.1
1021.78		64988.1		17761.9
1021.72		66695.7		17732
1021.66		70300.1		17700.6
1021.6		73416.7		17667.6
1021.54		75864.6		17633
1021.48		78216.1		17597
1021.42		80297.8		17559.8
1021.36		81774.9		17521.3
1021.3		82438.9		17481.7
1021.24		83196.6		17441.4
1021.18		84116.6		17400.5
1021.12		85199		17359.3
1021.06		84596.1		17318.1
1021		83399.3		17277.2
1020.94		81782.8		17236.6
1020.88		79885.2		17196.9
1020.82		78173.4		17158.2
1020.76		75983.6		17120.8
1020.7		71887.8		17085
1020.64		68877.8		17050.9
1020.58		65792.2		17018.8
1020.52		61774.5		16988.6
1020.46		57821.1		16960.5
1020.4		54573.1		16934.6
1020.34		51209.7		16910.8
1020.28		47294.9		16889.1
1020.22		44495.8		16869.5
1020.16		41670.8		16851.8
1020.1		38703.5		16835.9
1020.04		35882.2		16821.7
1019.98		33909.7		16809.1
1019.92		32096.8		16797.8
1019.86		29899.5		16787.8
1019.8		28464.3		16779
1019.74		27439.6		16771.1
1019.68		26368.5		16764
1019.62		25188.3		16757.6
1019.56		24978.3		16751.9
1019.5		24327.9		16746.7
1019.44		23363.8		16742
1019.38		22734.9		16737.6
1019.32		22295.6		16733.7
1019.26		22033.1		16730.2
1019.2		21250.9		16726.9
1019.14		20534.9		16724
1019.08		20182.2		16721.3
1019.02		20017.7		16718.8
1018.96		20033.1		16716.6
1018.9		19955.2		16714.4
1018.84		19840.3		16712.5
1018.78		19469.4		16710.6
1018.72		19430.7		16708.8
1018.66		19337.1		16707.2
1018.6		18930.2		16705.6
1018.54		18505.6		16704.1
1018.48		18687		16702.7
1018.42		18631.6		16701.4
1018.36		18873.4		16700.1
1018.3		18746.6		16698.8
1018.24		18717.2		16697.7
1018.18		18445.6		16696.6
1018.12		18145.8		16695.6
1018.06		17873.6		16694.6
1018		17647.1		16693.8
1017.94		17862.4		16693
1017.88		17655.3		16692.3
1017.82		17622.5		16691.6
1017.76		17547.9		16691.1
1017.7		17527.6		16690.5
1017.64		17452.6		16690
1017.58		17361.9		16689.5
1017.52		17480.8		16689
1017.46		17387.5		16688.5
1017.4		17327.9		16688
1017.34		17676		16687.5
1017.28		17617.2		16687
1017.22		17549.5		16686.5
1017.16		17458.6		16686
1017.1		17584.5		16685.5
1017.04		17280.6		16685.1
1016.98		17016.6		16684.6
1016.92		17181		16684.2
1016.86		17492.1		16683.8
1016.8		17504.7		16683.4
1016.74		17275.8		16683.1
1016.68		17009		16682.7
1016.62		17243.8		16682.3
1016.56		17347.7		16682
1016.5		17084.6		16681.6
1016.44		17186.7		16681.3
1016.38		17264.1		16681.1
1016.32		17146.8		16680.8
1016.26		16880.9		16680.6
1016.2		16645.5		16680.4
1016.14		16872.5		16680.2
1016.08		16968.6		16680.1
1016.02		16843		16680
1015.96		16608.1		16680
1015.9		16701.5		16680
1015.84		16580.5		16679.9
1015.78		16645.3		16679.8
1015.72		16910.4		16679.7
1015.66		17083.9		16679.6
1015.6		17163.7		16679.4
1015.54		16991.7		16679.3
1015.48		17008.9		16679.2
1015.42		16871.6		16679.1
1015.36		16633.8		16678.9
1015.3		16613.9		16678.8
1015.24		16865.8		16678.7
1015.18		16725.3		16678.7
1015.12		16645		16678.6
1015.06		16967.8		16678.5
1015		17006		16678.4
1014.94		16961.3		16678.2
1014.88		17010.6		16678.1
1014.82		16909.5		16677.9
1014.76		17142.8		16677.7
1014.7		17010.8		16677.6
1014.64		16631.7		16677.5
1014.58		16942.4		16677.3
1014.52		16654		16677.3
1014.46		16656.9		16677.2
1014.4		16768.7		16677.1
1014.34		16719.8		16677.1
1014.28		16702.6		16677.1
1014.22		16509.5		16677.1
1014.16		16752.9		16677
1014.1		16787.8		16677
1014.04		16878.9		16677
1013.98		16610.3		16677
1013.92		16451		16677
1013.86		16534.8		16677
1013.8		16646.7		16677
1013.74		16508.9		16677
1013.68		16906.6		16677
1013.62		17143.3		16677
1013.56		16754.6		16677
1013.5		16674.3		16677
1013.44		16562.2		16677
1013.38		16375.3		16677
1013.32		16349.3		16676.9
1013.26		16548.6		16676.9
1013.2		16996.6		16676.9
1013.14		17203.4		16676.9
1013.08		16912.7		16676.9
1013.02		16780.2		16676.8
1012.96		16592.1		16676.8
1012.9		16494.8		16676.8
1012.84		16464.2		16676.8
1012.78		16625.8		16676.8
1012.72		16215.3		16676.8
1012.66		16479		16676.8
1012.6		17159.6		16676.8
1012.54		17116.9		0

## Sheet: Survey
							Acquisition Parameters :					Experiment Descriptions :
							Parameter					Experiment\Mono 500祄\13-11
							Total acquisition time	1 mins 8.0 secs
							Number of Scans	1
﻿							Source Gun Type	Al K Alpha
Axis	Energy	Elements=	1361				Spot Size	500 祄
							Lens Mode	Standard
C:\Users\hp\AppData\Local\Temp\VGD{A0AA2A77-EDB0-4A42-B71A-CAC89DB81EB6}.vgd							Analyser Mode	CAE : Pass Energy 150.0 eV
							Energy Step Size	1.000 eV
							Number of Energy Steps	1361
Binding Energy (E)
eV		Counts / s
1350.08		309426
1349.08		309673
1348.08		310821
1347.08		310284
1346.08		306855
1345.08		304993
1344.08		304116
1343.08		302298
1342.08		302699
1341.08		303298
1340.08		302247
1339.08		301015
1338.08		303779
1337.08		303693
1336.08		299870
1335.08		299006
1334.08		297248
1333.08		295818
1332.08		293918
1331.08		292575
1330.08		292681
1329.08		292411
1328.08		291473
1327.08		290855
1326.08		288830
1325.08		288033
1324.08		290825
1323.08		290575
1322.08		289678
1321.08		289133
1320.08		288407
1319.08		288959
1318.08		287324
1317.08		287154
1316.08		285921
1315.08		286322
1314.08		287190
1313.08		286298
1312.08		284474
1311.08		284634
1310.08		284006
1309.08		282483
1308.08		282799
1307.08		285164
1306.08		286805
1305.08		284078
1304.08		281559
1303.08		282702
1302.08		279778
1301.08		280146
1300.08		280848
1299.08		279426
1298.08		277964
1297.08		278472
1296.08		278408
1295.08		277769
1294.08		277522
1293.08		276776
1292.08		276543
1291.08		276445
1290.08		275622
1289.08		276903
1288.08		278025
1287.08		279272
1286.08		278662
1285.08		276345
1284.08		276821
1283.08		278379
1282.08		275650
1281.08		272933
1280.08		273185
1279.08		274350
1278.08		274598
1277.08		272329
1276.08		272520
1275.08		273598
1274.08		273856
1273.08		274570
1272.08		272600
1271.08		271553
1270.08		272688
1269.08		272103
1268.08		273196
1267.08		272917
1266.08		271686
1265.08		271417
1264.08		271526
1263.08		272154
1262.08		269735
1261.08		268585
1260.08		272306
1259.08		275092
1258.08		275019
1257.08		272544
1256.08		271875
1255.08		271994
1254.08		272781
1253.08		270852
1252.08		270290
1251.08		272212
1250.08		275173
1249.08		274929
1248.08		273296
1247.08		273060
1246.08		272779
1245.08		272932
1244.08		273241
1243.08		275022
1242.08		274271
1241.08		271924
1240.08		271861
1239.08		272498
1238.08		271395
1237.08		273182
1236.08		275204
1235.08		274074
1234.08		272688
1233.08		273774
1232.08		275110
1231.08		273216
1230.08		274586
1229.08		276001
1228.08		275372
1227.08		277963
1226.08		278225
1225.08		278158
1224.08		277600
1223.08		276750
1222.08		277594
1221.08		274031
1220.08		271230
1219.08		270630
1218.08		269928
1217.08		269129
1216.08		269420
1215.08		267110
1214.08		263650
1213.08		262375
1212.08		263051
1211.08		260497
1210.08		257944
1209.08		259917
1208.08		261884
1207.08		261133
1206.08		257176
1205.08		256573
1204.08		255722
1203.08		255415
1202.08		256557
1201.08		259162
1200.08		261965
1199.08		264391
1198.08		266787
1197.08		269930
1196.08		272701
1195.08		276342
1194.08		274364
1193.08		270357
1192.08		267246
1191.08		261769
1190.08		256504
1189.08		254016
1188.08		252594
1187.08		250802
1186.08		250359
1185.08		250266
1184.08		250010
1183.08		248828
1182.08		247793
1181.08		250055
1180.08		252272
1179.08		253281
1178.08		252222
1177.08		251181
1176.08		253256
1175.08		252861
1174.08		249088
1173.08		249318
1172.08		252264
1171.08		252142
1170.08		252695
1169.08		253062
1168.08		251928
1167.08		251739
1166.08		250470
1165.08		249404
1164.08		249247
1163.08		248461
1162.08		250492
1161.08		251058
1160.08		251159
1159.08		252195
1158.08		251406
1157.08		250386
1156.08		251115
1155.08		252239
1154.08		254574
1153.08		255560
1152.08		254447
1151.08		253485
1150.08		254494
1149.08		254297
1148.08		251619
1147.08		252419
1146.08		253988
1145.08		253462
1144.08		252598
1143.08		253875
1142.08		255283
1141.08		252653
1140.08		252493
1139.08		255305
1138.08		255799
1137.08		256379
1136.08		256248
1135.08		255779
1134.08		256044
1133.08		257597
1132.08		257310
1131.08		256396
1130.08		256401
1129.08		257367
1128.08		258736
1127.08		257701
1126.08		256672
1125.08		258122
1124.08		260089
1123.08		261172
1122.08		260234
1121.08		261050
1120.08		261989
1119.08		260228
1118.08		258801
1117.08		258602
1116.08		261310
1115.08		261011
1114.08		260560
1113.08		261397
1112.08		260926
1111.08		260577
1110.08		261202
1109.08		262358
1108.08		262373
1107.08		262303
1106.08		263905
1105.08		263704
1104.08		263738
1103.08		264311
1102.08		264324
1101.08		265619
1100.08		266113
1099.08		267203
1098.08		266600
1097.08		265292
1096.08		265097
1095.08		265958
1094.08		266761
1093.08		267980
1092.08		266341
1091.08		264779
1090.08		265448
1089.08		266387
1088.08		268060
1087.08		268784
1086.08		271020
1085.08		270929
1084.08		269854
1083.08		270212
1082.08		271235
1081.08		271918
1080.08		271688
1079.08		272119
1078.08		273144
1077.08		273542
1076.08		269787
1075.08		270324
1074.08		271443
1073.08		272659
1072.08		272416
1071.08		271585
1070.08		271842
1069.08		274068
1068.08		275766
1067.08		275917
1066.08		275526
1065.08		277128
1064.08		279472
1063.08		279709
1062.08		277694
1061.08		275223
1060.08		273230
1059.08		270854
1058.08		269447
1057.08		266386
1056.08		264571
1055.08		262645
1054.08		257670
1053.08		255578
1052.08		253496
1051.08		251487
1050.08		251963
1049.08		252347
1048.08		260637
1047.08		289239
1046.08		343579
1045.08		405519
1044.08		424646
1043.08		383819
1042.08		319500
1041.08		278574
1040.08		264046
1039.08		255693
1038.08		249426
1037.08		243954
1036.08		237880
1035.08		230482
1034.08		225355
1033.08		219868
1032.08		211431
1031.08		205918
1030.08		202112
1029.08		199608
1028.08		196021
1027.08		191710
1026.08		193068
1025.08		207350
1024.08		253922
1023.08		359740
1022.08		492688
1021.08		547142
1020.08		460802
1019.08		317004
1018.08		222424
1017.08		190222
1016.08		180662
1015.08		176270
1014.08		176214
1013.08		175149
1012.08		174535
1011.08		174429
1010.08		173377
1009.08		171536
1008.08		171459
1007.08		172593
1006.08		172056
1005.08		171745
1004.08		171963
1003.08		171700
1002.08		174458
1001.08		174415
1000.08		175119
999.08		176269
998.08		177618
997.08		178243
996.08		177657
995.08		176651
994.08		174903
993.08		173082
992.08		170474
991.08		171101
990.08		171206
989.08		170473
988.08		168829
987.08		166586
986.08		167007
985.08		168171
984.08		168505
983.08		169178
982.08		171127
981.08		175157
980.08		179756
979.08		181916
978.08		185301
977.08		187850
976.08		187149
975.08		184172
974.08		180121
973.08		177515
972.08		175110
971.08		173035
970.08		170238
969.08		165578
968.08		159262
967.08		155891
966.08		153159
965.08		149869
964.08		149760
963.08		149244
962.08		148639
961.08		149340
960.08		149002
959.08		147696
958.08		147342
957.08		148137
956.08		148472
955.08		148399
954.08		148990
953.08		150154
952.08		150064
951.08		149574
950.08		150851
949.08		149634
948.08		147717
947.08		147120
946.08		145664
945.08		146404
944.08		149474
943.08		150211
942.08		149233
941.08		147637
940.08		148300
939.08		148949
938.08		148357
937.08		148339
936.08		150380
935.08		150402
934.08		149172
933.08		149286
932.08		149820
931.08		149780
930.08		150673
929.08		150492
928.08		149258
927.08		149573
926.08		149751
925.08		150624
924.08		150956
923.08		150993
922.08		151743
921.08		152923
920.08		152310
919.08		152454
918.08		153245
917.08		153030
916.08		153000
915.08		150373
914.08		149789
913.08		152343
912.08		153118
911.08		151711
910.08		152054
909.08		152385
908.08		151691
907.08		152765
906.08		153878
905.08		152852
904.08		153048
903.08		154303
902.08		153075
901.08		153280
900.08		152855
899.08		152698
898.08		152179
897.08		151631
896.08		152914
895.08		153994
894.08		153886
893.08		154767
892.08		155093
891.08		155468
890.08		155180
889.08		154329
888.08		153911
887.08		154628
886.08		155314
885.08		156594
884.08		157668
883.08		157563
882.08		156913
881.08		156141
880.08		153895
879.08		153936
878.08		156342
877.08		155979
876.08		155247
875.08		155044
874.08		155354
873.08		156503
872.08		156153
871.08		156139
870.08		157108
869.08		158300
868.08		157464
867.08		156173
866.08		157337
865.08		158310
864.08		158004
863.08		157158
862.08		156324
861.08		157446
860.08		159489
859.08		160793
858.08		160763
857.08		159960
856.08		158342
855.08		157757
854.08		158807
853.08		160875
852.08		161147
851.08		159183
850.08		157927
849.08		158344
848.08		160104
847.08		159524
846.08		159951
845.08		160790
844.08		159873
843.08		160099
842.08		159910
841.08		159850
840.08		162026
839.08		162277
838.08		161129
837.08		160695
836.08		160018
835.08		161421
834.08		162056
833.08		160844
832.08		161464
831.08		163267
830.08		164170
829.08		163653
828.08		163518
827.08		164150
826.08		163951
825.08		163255
824.08		163851
823.08		162210
822.08		161664
821.08		163568
820.08		165723
819.08		166247
818.08		166304
817.08		164948
816.08		163531
815.08		163992
814.08		164711
813.08		164275
812.08		163206
811.08		163224
810.08		165484
809.08		167542
808.08		166539
807.08		167112
806.08		168068
805.08		167171
804.08		167950
803.08		167607
802.08		168374
801.08		168927
800.08		168480
799.08		168961
798.08		168721
797.08		168010
796.08		168814
795.08		170000
794.08		170680
793.08		170332
792.08		170122
791.08		168356
790.08		168753
789.08		169282
788.08		168429
787.08		169196
786.08		170565
785.08		171503
784.08		172118
783.08		169617
782.08		169459
781.08		170332
780.08		170024
779.08		171076
778.08		171689
777.08		170620
776.08		172091
775.08		172123
774.08		171735
773.08		171796
772.08		171605
771.08		172374
770.08		173406
769.08		172895
768.08		172277
767.08		172124
766.08		172505
765.08		173131
764.08		173809
763.08		175519
762.08		175998
761.08		174376
760.08		173378
759.08		174999
758.08		177057
757.08		178225
756.08		177457
755.08		176244
754.08		175281
753.08		174802
752.08		174799
751.08		177450
750.08		178579
749.08		178101
748.08		178053
747.08		177406
746.08		178072
745.08		178637
744.08		179804
743.08		179823
742.08		180109
741.08		180477
740.08		180439
739.08		179860
738.08		179699
737.08		181401
736.08		182182
735.08		180748
734.08		180934
733.08		182623
732.08		183149
731.08		182221
730.08		180026
729.08		180830
728.08		182746
727.08		184131
726.08		185322
725.08		186043
724.08		185799
723.08		185836
722.08		186510
721.08		186944
720.08		188065
719.08		187648
718.08		188331
717.08		188567
716.08		187204
715.08		187031
714.08		188068
713.08		187780
712.08		184515
711.08		184122
710.08		185786
709.08		185521
708.08		186976
707.08		188901
706.08		189049
705.08		190456
704.08		191764
703.08		191203
702.08		191432
701.08		191209
700.08		190143
699.08		190184
698.08		189061
697.08		186610
696.08		188063
695.08		191458
694.08		191561
693.08		189312
692.08		188878
691.08		189539
690.08		189472
689.08		188794
688.08		189390
687.08		191025
686.08		189705
685.08		189595
684.08		190121
683.08		188860
682.08		189749
681.08		191201
680.08		191344
679.08		190744
678.08		190962
677.08		191999
676.08		193524
675.08		192880
674.08		192472
673.08		194116
672.08		193665
671.08		193679
670.08		192502
669.08		190529
668.08		191809
667.08		195627
666.08		197356
665.08		199081
664.08		200645
663.08		202947
662.08		203229
661.08		201100
660.08		197127
659.08		194674
658.08		195551
657.08		199130
656.08		199761
655.08		197638
654.08		194036
653.08		188850
652.08		183637
651.08		179970
650.08		176750
649.08		176462
648.08		175134
647.08		172290
646.08		172503
645.08		172986
644.08		173266
643.08		175890
642.08		177805
641.08		177244
640.08		177718
639.08		177041
638.08		174230
637.08		171944
636.08		169558
635.08		169534
634.08		170649
633.08		173462
632.08		173778
631.08		172984
630.08		172512
629.08		171249
628.08		167929
627.08		165856
626.08		165274
625.08		163378
624.08		164716
623.08		163853
622.08		162253
621.08		163592
620.08		164614
619.08		165343
618.08		165670
617.08		165248
616.08		164986
615.08		165224
614.08		166880
613.08		165391
612.08		165462
611.08		167051
610.08		167938
609.08		169512
608.08		168742
607.08		169131
606.08		171012
605.08		172621
604.08		172455
603.08		171779
602.08		170661
601.08		169105
600.08		170641
599.08		171859
598.08		170973
597.08		170729
596.08		170088
595.08		170071
594.08		169362
593.08		168517
592.08		170703
591.08		171933
590.08		173619
589.08		181323
588.08		190051
587.08		198072
586.08		202400
585.08		200318
584.08		192383
583.08		181320
582.08		173448
581.08		172038
580.08		172081
579.08		173833
578.08		178271
577.08		178655
576.08		175304
575.08		171807
574.08		165998
573.08		157927
572.08		150937
571.08		146045
570.08		143163
569.08		141370
568.08		139789
567.08		139604
566.08		143261
565.08		146909
564.08		150113
563.08		153538
562.08		153056
561.08		148760
560.08		142819
559.08		139000
558.08		137446
557.08		137334
556.08		137605
555.08		139824
554.08		139534
553.08		137416
552.08		134449
551.08		133593
550.08		131400
549.08		128176
548.08		124712
547.08		120850
546.08		118862
545.08		116561
544.08		115012
543.08		113304
542.08		111494
541.08		109855
540.08		107660
539.08		106937
538.08		106884
537.08		107869
536.08		112536
535.08		129502
534.08		161868
533.08		197753
532.08		218478
531.08		214691
530.08		190724
529.08		154541
528.08		121147
527.08		106575
526.08		104211
525.08		104375
524.08		104822
523.08		106465
522.08		108064
521.08		108728
520.08		109740
519.08		109235
518.08		110047
517.08		111178
516.08		111067
515.08		108820
514.08		106107
513.08		104508
512.08		103839
511.08		103071
510.08		103164
509.08		101954
508.08		101125
507.08		100358
506.08		100807
505.08		102034
504.08		103909
503.08		108253
502.08		116584
501.08		133296
500.08		161283
499.08		190276
498.08		202653
497.08		191102
496.08		164252
495.08		135854
494.08		110111
493.08		88373.2
492.08		72542.7
491.08		62852.8
490.08		57856.7
489.08		56406.8
488.08		55001
487.08		53020.8
486.08		52713.6
485.08		53875.3
484.08		54253.3
483.08		54566.5
482.08		55105.9
481.08		55076
480.08		53468.1
479.08		54593.5
478.08		61457.9
477.08		72792.1
476.08		84721
475.08		90118.8
474.08		84504.2
473.08		70143.6
472.08		56141.9
471.08		45990
470.08		38211.9
469.08		33503.3
468.08		31772.7
467.08		29766.2
466.08		28199.7
465.08		28292.7
464.08		28419.5
463.08		28046.7
462.08		27757.5
461.08		28101.3
460.08		28687.4
459.08		28975.8
458.08		28377
457.08		27386.5
456.08		26721.7
455.08		26756.1
454.08		26940.5
453.08		26590.2
452.08		26443.6
451.08		26527.7
450.08		26036.6
449.08		25880.5
448.08		25398.5
447.08		25353.4
446.08		25806.9
445.08		25434.8
444.08		24768.1
443.08		24893.8
442.08		25565.7
441.08		25453
440.08		25662.3
439.08		25192.2
438.08		25067.8
437.08		25670.5
436.08		25175.5
435.08		24709.6
434.08		25166.8
433.08		24880.1
432.08		25106.5
431.08		25380.1
430.08		25558.2
429.08		25354.1
428.08		24961.2
427.08		24763.4
426.08		24805.6
425.08		25151.3
424.08		25718.9
423.08		25196.8
422.08		24670.5
421.08		24452.5
420.08		24131.7
419.08		24764.6
418.08		25607.7
417.08		25466.4
416.08		24989.7
415.08		24984.4
414.08		25005.4
413.08		25422.1
412.08		25154.7
411.08		24609.8
410.08		25095.8
409.08		25402.1
408.08		25113.4
407.08		25170.4
406.08		25154.9
405.08		25349.3
404.08		25449.5
403.08		25424.5
402.08		25282.2
401.08		25686.9
400.08		26734.4
399.08		27004.3
398.08		25854.8
397.08		24969
396.08		25362.8
395.08		25541.9
394.08		25386.4
393.08		25750.3
392.08		25957.2
391.08		25525.6
390.08		26047.1
389.08		26374.8
388.08		25255.3
387.08		25023.3
386.08		25264.4
385.08		25158.4
384.08		25334.8
383.08		25719.8
382.08		25971.2
381.08		25587.5
380.08		24942.8
379.08		25228.7
378.08		25622.3
377.08		25387.3
376.08		25634
375.08		25805.5
374.08		25625.3
373.08		26271.2
372.08		26451.1
371.08		26222.3
370.08		26334.5
369.08		25433.2
368.08		25281.4
367.08		25364.6
366.08		25450.1
365.08		25950.5
364.08		26129.4
363.08		26014.5
362.08		25861.6
361.08		25656
360.08		25935.7
359.08		26546.2
358.08		26485.4
357.08		25556.1
356.08		26222.9
355.08		26977.4
354.08		26797.7
353.08		26734.1
352.08		26272.5
351.08		26548.2
350.08		26524.2
349.08		26142.2
348.08		25434.7
347.08		25458.6
346.08		25868.9
345.08		26314.4
344.08		26665.9
343.08		26584
342.08		27172.9
341.08		27615.6
340.08		26950.4
339.08		26673.1
338.08		27123.5
337.08		27458.1
336.08		27518.9
335.08		27828.7
334.08		27764.7
333.08		26958.1
332.08		27128.7
331.08		28091.9
330.08		27808.9
329.08		27768.8
328.08		27769.7
327.08		27931.6
326.08		27789.6
325.08		27899.7
324.08		28517.9
323.08		28976.1
322.08		29584.6
321.08		29253.5
320.08		28696.2
319.08		28193.1
318.08		27454.2
317.08		28280.1
316.08		28502.4
315.08		28199.1
314.08		28123.3
313.08		28438.1
312.08		29342.8
311.08		28797
310.08		28219
309.08		28269.6
308.08		28686.2
307.08		29043.8
306.08		28051.1
305.08		28050.6
304.08		28098.6
303.08		27166
302.08		26319.2
301.08		27007.4
300.08		26927.8
299.08		25195.3
298.08		24442.2
297.08		24253.5
296.08		23607.8
295.08		23447.2
294.08		23294
293.08		23350.1
292.08		22743.5
291.08		23025.2
290.08		25641.4
289.08		32552.4
288.08		45117.2
287.08		58563.7
286.08		63157.6
285.08		58049.2
284.08		46015.8
283.08		32898.3
282.08		24723.7
281.08		22120.3
280.08		22486.3
279.08		22649.7
278.08		21473.3
277.08		21264.2
276.08		20749.1
275.08		21324.7
274.08		21626.8
273.08		21508.5
272.08		21841.6
271.08		22248.2
270.08		22311
269.08		22432.4
268.08		22417.8
267.08		21503.4
266.08		21529.8
265.08		21940.3
264.08		22337.6
263.08		21512.7
262.08		21375.2
261.08		21780.3
260.08		21359.7
259.08		21158.4
258.08		21279.2
257.08		20880.5
256.08		20359.7
255.08		21098.6
254.08		21697.7
253.08		22058.1
252.08		22051.2
251.08		22281.9
250.08		22477.2
249.08		22405.3
248.08		21744.7
247.08		21796.7
246.08		23077.3
245.08		23289.8
244.08		21805.7
243.08		21706
242.08		22416
241.08		22859.6
240.08		22364.4
239.08		21787.6
238.08		22174.5
237.08		22038.5
236.08		21966.4
235.08		22351.6
234.08		22687.4
233.08		22708.7
232.08		22660.5
231.08		23021.5
230.08		23113.1
229.08		22570
228.08		22294.4
227.08		22858.1
226.08		23413.7
225.08		23356.7
224.08		23276
223.08		23381
222.08		22738.9
221.08		22702
220.08		22352.2
219.08		22468.5
218.08		23391
217.08		23348.9
216.08		23297.8
215.08		23766.4
214.08		23282.3
213.08		22636.9
212.08		23247.2
211.08		23735.8
210.08		23415.1
209.08		23347.2
208.08		23700.6
207.08		23654.4
206.08		23448
205.08		23381.7
204.08		23535
203.08		23282.4
202.08		23551.6
201.08		24995.8
200.08		25515.6
199.08		25254.8
198.08		25247.4
197.08		25219
196.08		25063.7
195.08		25014.9
194.08		24479.5
193.08		23749.1
192.08		23972.8
191.08		24414.3
190.08		24668.4
189.08		24420.6
188.08		24392.6
187.08		24345.6
186.08		24256.6
185.08		24290.3
184.08		24661.5
183.08		25137.2
182.08		25530.8
181.08		25221.4
180.08		24296.2
179.08		24399.3
178.08		25068.6
177.08		25117.4
176.08		25821.9
175.08		25734.1
174.08		25312.8
173.08		25067.6
172.08		24764.7
171.08		24997.5
170.08		25329.5
169.08		26013
168.08		26330.6
167.08		25784.5
166.08		26068.7
165.08		25815.9
164.08		25347.9
163.08		26152.8
162.08		27011.6
161.08		27408.4
160.08		27392.9
159.08		27549.3
158.08		27908
157.08		27233.7
156.08		26415.4
155.08		26240.9
154.08		26113.4
153.08		25925.8
152.08		25757.2
151.08		25730
150.08		25608.4
149.08		24705
148.08		23920.9
147.08		24264.4
146.08		24914.9
145.08		25774
144.08		26524.6
143.08		28234
142.08		33553
141.08		40930.7
140.08		48076.9
139.08		49465.4
138.08		42961.9
137.08		33105.2
136.08		26494.4
135.08		24362.6
134.08		23100.7
133.08		22448.7
132.08		22693.2
131.08		23009.7
130.08		22558.6
129.08		22423.1
128.08		22840.1
127.08		23902
126.08		23929
125.08		23171.5
124.08		23085.1
123.08		22969.4
122.08		22889.3
121.08		22175.6
120.08		21929
119.08		21993.1
118.08		22095.7
117.08		22687.6
116.08		23352.4
115.08		23832.5
114.08		23606.6
113.08		23642.7
112.08		24554.1
111.08		25572.3
110.08		25895.8
109.08		26025
108.08		25754.3
107.08		25117.4
106.08		23773.8
105.08		22578.2
104.08		21962.2
103.08		20762.8
102.08		19751.2
101.08		18964.1
100.08		17889.3
99.08		17272.8
98.08		17253.1
97.08		17823.5
96.08		19035
95.08		20227.4
94.08		24804.7
93.08		34747.8
92.08		45882
91.08		56323.3
90.08		65805.5
89.08		70334.9
88.08		65513
87.08		50457.3
86.08		33118.8
85.08		21548.7
84.08		15470.9
83.08		12277.1
82.08		10675.9
81.08		9344
80.08		8827.63
79.08		8970.85
78.08		8261.12
77.08		7661.65
76.08		7931.06
75.08		7897.43
74.08		7461.32
73.08		7343.38
72.08		7405.35
71.08		7473.51
70.08		7303.84
69.08		7321.75
68.08		7511.87
67.08		7639.57
66.08		7558.83
65.08		7264.83
64.08		7034.51
63.08		7135.71
62.08		7309.61
61.08		6950.18
60.08		7012.71
59.08		7129.12
58.08		7348.24
57.08		7393.74
56.08		7413.1
55.08		7589.83
54.08		7639.51
53.08		7736.03
52.08		7510.28
51.08		7854.32
50.08		8352.57
49.08		8205.38
48.08		7561.45
47.08		7477.61
46.08		8004.08
45.08		8065.55
44.08		7716.55
43.08		8024.97
42.08		8085.41
41.08		7905.36
40.08		7822.65
39.08		7498.17
38.08		7249.96
37.08		7371.51
36.08		7525.09
35.08		8158.25
34.08		8582.69
33.08		8246.12
32.08		8296.6
31.08		8816.34
30.08		9524.81
29.08		9716.78
28.08		9820.78
27.08		9974.24
26.08		9913.86
25.08		9932.73
24.08		9544.49
23.08		8916.69
22.08		8211.67
21.08		7167.18
20.08		6252.15
19.08		5690.86
18.08		5181.22
17.08		4389.64
16.08		3511.86
15.08		2980.37
14.08		3370.67
13.08		6369.54
12.08		16487.2
11.08		31566.8
10.08		37837.6
9.08		29116.8
8.08		16113.2
7.08		8448.2
6.08		6805.51
5.08		6389.29
4.08		5206.56
3.08		3175.68
2.08		1164.55
1.08		338.187
0.08		137.8
-0.92		155.611
-1.92		108.87
-2.92		62.0379
-3.92		33.7181
-4.92		43.5914
-5.92		54.2875
-6.92		33.2844
-7.92		21.9406
-8.92		13.9168
-9.92		18.4309

## Sheet: Peak Table
Peak Table :
	Name	Start BE	Peak BE	End BE	Height CPS	FWHM eV	Area (P) CPS.eV	Area (N) TPP-2M	Atomic %	Peak Type	Q	SF ALTHERMO1	TXFN	Backgnd	PP Height CPS	PP Hgt (N)	PP At. %	Title	File Name
	Zn2p	1055.42	1021.15	1012.58	66807.1	1.78	264092	0.15	40.79	Standard	1	31.861	1525.49	Smart	67901.4	0.01	22.4	Zn2p Scan	C:\Users\hp\AppData\Local\Temp\VGD{513E2BE5-A5D9-44B4-BBB1-AE7C1421F56F}.vgd
	O1s	538.43	532.89	526.23	13738.7	1.82	46557.7	0.22	59.21	Standard	1	2.881	1216.92	Smart	14281.1	0.02	77.6	O1s Scan	C:\Users\hp\AppData\Local\Temp\VGD{4C2F14CE-7ACB-4B59-BEE8-313783B87CD5}.vgd

## Sheet: Titles
22:17:11 Friday, August 14, 2020
C:\Users\hp\Desktop\200814X\0813-11.xls
0813-11
Data Files :	Title	File Name	Comment
	ZnLM2 Scan	C:\...\Temp\VGD{3F27EB93-C726-4B50-B701-A862CD4B4D57}.vgd
	O1s Scan	C:\...\Temp\VGD{4C2F14CE-7ACB-4B59-BEE8-313783B87CD5}.vgd
	C1s Scan	C:\...\Temp\VGD{CAB98EC7-A700-4360-A033-726680477F64}.vgd
	Zn2p Scan	C:\...\VGD{513E2BE5-A5D9-44B4-BBB1-AE7C1421F56F}.vgd
	Survey	C:\...\VGD{A0AA2A77-EDB0-4A42-B71A-CAC89DB81EB6}.vgd
