# Supplementary material for: Paper-based ELISA diagnosis technology for human brucellosis based on a multiepitope fusion protein
Source: PLoS Negl Trop Dis. 2021 Aug 17;15(8):e0009695. doi: 10.1371/journal.pntd.0009695 (PMC8396774; doi:10.1371/journal.pntd.0009695)
Supplement: S5 Data — (TXT) [file pntd.0009695.s009.txt]

2-Tgeta  CPS
5.0      163
5.01948  158
5.03896  151
5.058439 155
5.077919 135
5.097398 144
5.116878 154
5.136358 146
5.155838 153
5.175317 152
5.194797 146
5.214277 155
5.233757 161
5.253236 183
5.272716 178
5.292195 144
5.311675 138
5.331155 146
5.350635 153
5.370114 142
5.389594 145
5.409074 146
5.428554 150
5.448033 143
5.467513 129
5.486992 135
5.506472 166
5.525952 137
5.545432 163
5.564911 150
5.584391 144
5.603871 163
5.62335  166
5.64283  141
5.66231  127
5.681789 160
5.701269 138
5.720749 143
5.740229 130
5.759708 151
5.779188 138
5.798668 137
5.818147 139
5.837627 131
5.857107 136
5.876586 137
5.896066 132
5.915546 126
5.935026 140
5.954505 144
5.973985 149
5.993464 132
6.012944 141
6.032424 146
6.051904 134
6.071383 150
6.090863 140
6.110343 144
6.129823 130
6.149302 153
6.168782 129
6.188262 144
6.207741 142
6.227221 135
6.246701 133
6.266181 144
6.28566  145
6.30514  134
6.32462  122
6.344099 141
6.363579 122
6.383059 124
6.402538 147
6.422018 134
6.441498 140
6.460978 125
6.480457 114
6.499937 148
6.519416 135
6.538896 129
6.558376 138
6.577856 121
6.597335 126
6.616815 119
6.636295 108
6.655775 148
6.675254 131
6.694734 144
6.714213 153
6.733693 147
6.753173 128
6.772653 145
6.792132 134
6.811612 141
6.831092 141
6.850572 128
6.870051 156
6.889531 115
6.90901  136
6.92849  141
6.94797  119
6.96745  109
6.986929 136
7.006409 105
7.025889 127
7.045369 144
7.064848 125
7.084328 130
7.103807 143
7.123287 124
7.142767 136
7.162247 149
7.181726 137
7.201206 135
7.220686 135
7.240165 124
7.259645 111
7.279125 146
7.298604 120
7.318084 131
7.337564 134
7.357044 150
7.376523 141
7.396003 146
7.415483 123
7.434962 121
7.454442 127
7.473922 133
7.493402 130
7.512881 117
7.532361 131
7.551841 138
7.571321 135
7.5908   145
7.61028  125
7.629759 135
7.649239 129
7.668719 129
7.688199 108
7.707678 121
7.727158 136
7.746638 117
7.766117 143
7.785597 110
7.805077 117
7.824556 115
7.844036 112
7.863516 113
7.882996 114
7.902475 121
7.921955 145
7.941434 133
7.960914 125
7.980394 139
7.999874 108
8.019354 133
8.038833 109
8.058312 134
8.077792 117
8.097272 135
8.116752 125
8.136231 114
8.155711 115
8.175191 125
8.194671 113
8.21415  136
8.23363  131
8.25311  121
8.27259  112
8.292069 124
8.311549 108
8.331029 106
8.350509 130
8.369988 132
8.389467 130
8.408947 129
8.428427 122
8.447906 122
8.467386 155
8.486866 139
8.506346 130
8.525826 123
8.545305 144
8.564785 152
8.584265 130
8.603745 118
8.623224 147
8.642704 127
8.662184 156
8.681664 154
8.701143 148
8.720623 150
8.740103 191
8.759582 157
8.779061 169
8.798541 177
8.818021 191
8.837501 195
8.85698  159
8.87646  202
8.89594  192
8.91542  163
8.934899 194
8.954379 155
8.973859 176
8.993339 167
9.012818 135
9.032298 131
9.051778 141
9.071258 105
9.090737 93
9.110216 138
9.129696 124
9.149176 115
9.168655 140
9.188135 127
9.207615 117
9.227095 130
9.246574 105
9.266054 102
9.285534 134
9.305014 121
9.324493 115
9.343973 127
9.363453 85
9.382933 101
9.402412 119
9.421892 115
9.441372 103
9.460851 123
9.48033  113
9.49981  104
9.51929  100
9.53877  114
9.558249 113
9.577729 106
9.597209 99
9.616689 109
9.636168 100
9.655648 99
9.675128 109
9.694608 111
9.714087 116
9.733567 127
9.753047 105
9.772527 105
9.792006 121
9.811485 119
9.830965 124
9.850445 115
9.869925 96
9.889404 113
9.908884 117
9.928364 113
9.947844 113
9.967323 97
9.986803 112
10.00628 124
10.02576 118
10.04524 87
10.06472 112
10.0842  104
10.10368 117
10.12316 95
10.14264 118
10.16212 91
10.1816  128
10.20108 110
10.22056 101
10.24004 106
10.25952 110
10.279   107
10.29848 128
10.31796 106
10.33744 124
10.35692 121
10.3764  104
10.39588 108
10.41536 120
10.43484 113
10.45432 125
10.4738  127
10.49328 92
10.51276 113
10.53223 123
10.55171 96
10.57119 99
10.59067 122
10.61015 107
10.62963 89
10.64911 89
10.66859 104
10.68807 94
10.70755 100
10.72703 109
10.74651 100
10.76599 105
10.78547 99
10.80495 101
10.82443 101
10.84391 105
10.86339 100
10.88287 99
10.90235 105
10.92183 104
10.94131 112
10.96079 114
10.98027 104
10.99975 103
11.01923 105
11.03871 118
11.05819 113
11.07767 106
11.09715 111
11.11663 109
11.13611 110
11.15559 86
11.17507 94
11.19454 84
11.21402 84
11.2335  108
11.25298 104
11.27246 100
11.29194 119
11.31142 112
11.3309  86
11.35038 95
11.36986 113
11.38934 85
11.40882 92
11.4283  109
11.44778 110
11.46726 88
11.48674 109
11.50622 103
11.5257  99
11.54518 97
11.56466 106
11.58414 101
11.60362 113
11.6231  98
11.64258 101
11.66206 92
11.68154 81
11.70102 120
11.7205  116
11.73998 91
11.75946 133
11.77894 110
11.79842 119
11.81789 130
11.83737 97
11.85685 107
11.87633 126
11.89581 133
11.91529 113
11.93477 116
11.95425 98
11.97373 111
11.99321 96
12.01269 110
12.03217 99
12.05165 98
12.07113 112
12.09061 101
12.11009 113
12.12957 127
12.14905 96
12.16853 111
12.18801 119
12.20749 106
12.22697 117
12.24645 108
12.26593 123
12.28541 145
12.30489 131
12.32437 107
12.34385 112
12.36333 97
12.38281 123
12.40229 110
12.42177 125
12.44125 100
12.46072 124
12.4802  114
12.49968 124
12.51916 121
12.53864 123
12.55812 128
12.5776  110
12.59708 119
12.61656 124
12.63604 111
12.65552 134
12.675   107
12.69448 98
12.71396 105
12.73344 136
12.75292 124
12.7724  123
12.79188 122
12.81136 115
12.83084 104
12.85032 128
12.8698  116
12.88928 118
12.90876 131
12.92824 113
12.94772 115
12.9672  117
12.98668 115
13.00616 114
13.02564 145
13.04512 122
13.0646  120
13.08407 141
13.10355 130
13.12303 144
13.14251 141
13.16199 121
13.18147 124
13.20095 118
13.22043 143
13.23991 133
13.25939 129
13.27887 129
13.29835 145
13.31783 119
13.33731 131
13.35679 142
13.37627 152
13.39575 148
13.41523 118
13.43471 155
13.45419 153
13.47367 177
13.49315 157
13.51263 151
13.53211 162
13.55159 151
13.57107 155
13.59055 136
13.61003 159
13.62951 157
13.64899 143
13.66847 179
13.68795 137
13.70743 181
13.72691 167
13.74638 170
13.76586 199
13.78534 144
13.80482 172
13.8243  180
13.84378 165
13.86326 212
13.88274 193
13.90222 168
13.9217  231
13.94118 227
13.96066 206
13.98014 200
13.99962 194
14.0191  206
14.03858 188
14.05806 228
14.07754 215
14.09702 232
14.1165  224
14.13598 214
14.15546 221
14.17494 251
14.19442 238
14.2139  236
14.23338 248
14.25286 232
14.27234 251
14.29182 278
14.3113  261
14.33078 276
14.35026 291
14.36974 267
14.38922 317
14.4087  272
14.42817 265
14.44765 306
14.46713 318
14.48661 329
14.50609 303
14.52557 303
14.54505 341
14.56453 341
14.58401 371
14.60349 312
14.62297 338
14.64245 329
14.66193 306
14.68141 315
14.70089 367
14.72037 356
14.73985 361
14.75933 367
14.77881 332
14.79829 356
14.81777 361
14.83725 317
14.85673 358
14.87621 366
14.89569 367
14.91517 357
14.93465 358
14.95413 365
14.97361 352
14.99309 336
15.01257 373
15.03205 340
15.05153 376
15.071   325
15.09048 360
15.10996 344
15.12944 341
15.14892 362
15.1684  373
15.18788 357
15.20736 352
15.22684 324
15.24632 347
15.2658  378
15.28528 330
15.30476 372
15.32424 371
15.34372 352
15.3632  325
15.38268 344
15.40216 342
15.42164 345
15.44112 322
15.4606  304
15.48008 351
15.49956 329
15.51904 316
15.53852 299
15.558   320
15.57748 306
15.59696 322
15.61644 311
15.63592 334
15.6554  321
15.67488 340
15.69436 310
15.71383 298
15.73331 341
15.75279 294
15.77227 308
15.79175 337
15.81123 275
15.83071 305
15.85019 295
15.86967 293
15.88915 324
15.90863 301
15.92811 307
15.94759 320
15.96707 328
15.98655 274
16.00603 349
16.02551 336
16.04499 283
16.06447 331
16.08395 347
16.10343 301
16.12291 339
16.14239 309
16.16187 357
16.18135 308
16.20083 341
16.22031 326
16.23979 353
16.25927 295
16.27875 360
16.29823 330
16.31771 334
16.33718 359
16.35666 355
16.37614 400
16.39562 328
16.4151  338
16.43458 351
16.45406 338
16.47354 325
16.49302 349
16.5125  362
16.53198 339
16.55146 399
16.57094 360
16.59042 353
16.6099  352
16.62938 375
16.64886 335
16.66834 346
16.68782 313
16.7073  386
16.72678 374
16.74626 348
16.76574 347
16.78522 319
16.8047  346
16.82418 372
16.84366 378
16.86314 358
16.88262 332
16.9021  357
16.92158 314
16.94106 298
16.96054 301
16.98001 316
16.99949 301
17.01897 323
17.03845 296
17.05793 265
17.07741 275
17.09689 314
17.11637 260
17.13585 290
17.15533 295
17.17481 281
17.19429 255
17.21377 267
17.23325 276
17.25273 281
17.27221 215
17.29169 267
17.31117 235
17.33065 232
17.35013 259
17.36961 244
17.38909 231
17.40857 238
17.42805 252
17.44753 233
17.46701 203
17.48649 227
17.50597 224
17.52545 211
17.54493 231
17.56441 227
17.58389 224
17.60336 226
17.62284 225
17.64232 230
17.6618  223
17.68128 175
17.70076 190
17.72024 236
17.73972 221
17.7592  209
17.77868 203
17.79816 197
17.81764 206
17.83712 220
17.8566  199
17.87608 217
17.89556 188
17.91504 160
17.93452 191
17.954   168
17.97348 179
17.99296 219
18.01244 198
18.03192 182
18.0514  199
18.07088 191
18.09036 220
18.10984 183
18.12932 211
18.1488  208
18.16828 164
18.18776 201
18.20724 192
18.22672 203
18.24619 193
18.26567 198
18.28515 161
18.30463 213
18.32411 180
18.34359 186
18.36307 177
18.38255 173
18.40203 216
18.42151 167
18.44099 193
18.46047 163
18.47995 195
18.49943 196
18.51891 196
18.53839 202
18.55787 193
18.57735 166
18.59683 185
18.61631 214
18.63579 179
18.65527 199
18.67475 182
18.69423 192
18.71371 184
18.73319 190
18.75267 187
18.77215 194
18.79163 161
18.81111 188
18.83059 182
18.85007 197
18.86955 196
18.88903 184
18.9085  196
18.92798 185
18.94746 179
18.96694 206
18.98642 175
19.0059  219
19.02538 184
19.04486 174
19.06434 194
19.08382 185
19.1033  197
19.12278 190
19.14226 184
19.16174 184
19.18122 183
19.2007  198
19.22018 168
19.23966 205
19.25914 197
19.27862 192
19.2981  200
19.31758 183
19.33706 166
19.35654 199
19.37602 170
19.3955  185
19.41498 188
19.43446 203
19.45394 222
19.47342 219
19.4929  182
19.51238 202
19.53186 172
19.55134 194
19.57082 201
19.5903  193
19.60977 190
19.62925 195
19.64873 199
19.66821 207
19.68769 190
19.70717 189
19.72665 188
19.74613 182
19.76561 194
19.78509 212
19.80457 222
19.82405 230
19.84353 201
19.86301 194
19.88249 205
19.90197 195
19.92145 200
19.94093 181
19.96041 197
19.97989 229
19.99937 189
20.01885 227
20.03833 214
20.05781 201
20.07729 217
20.09677 215
20.11625 194
20.13573 198
20.15521 206
20.17469 205
20.19417 232
20.21365 213
20.23313 215
20.25261 186
20.27209 234
20.29156 221
20.31104 223
20.33052 195
20.35    235
20.36948 227
20.38896 213
20.40844 205
20.42792 235
20.4474  207
20.46688 229
20.48636 218
20.50584 250
20.52532 223
20.5448  223
20.56428 232
20.58376 242
20.60324 232
20.62272 212
20.6422  226
20.66168 227
20.68116 219
20.70064 254
20.72012 212
20.7396  236
20.75908 244
20.77856 222
20.79804 218
20.81752 259
20.837   272
20.85648 254
20.87596 234
20.89544 265
20.91492 228
20.93439 251
20.95387 224
20.97335 250
20.99283 234
21.01231 251
21.03179 258
21.05127 258
21.07075 233
21.09023 258
21.10971 268
21.12919 278
21.14867 269
21.16815 286
21.18763 261
21.20711 269
21.22659 280
21.24607 257
21.26555 279
21.28503 274
21.30451 282
21.32399 271
21.34347 261
21.36295 288
21.38243 270
21.40191 267
21.42139 314
21.44087 316
21.46035 303
21.47983 314
21.49931 322
21.51879 295
21.53827 332
21.55774 315
21.57722 347
21.5967  359
21.61618 350
21.63566 345
21.65514 360
21.67462 358
21.6941  331
21.71358 360
21.73306 355
21.75254 401
21.77202 371
21.7915  407
21.81098 393
21.83046 396
21.84994 440
21.86942 421
21.8889  404
21.90838 433
21.92786 436
21.94734 471
21.96682 482
21.9863  487
22.00578 496
22.02526 494
22.04474 536
22.06422 558
22.0837  543
22.10318 545
22.12266 542
22.14214 564
22.16162 563
22.1811  606
22.20057 601
22.22005 595
22.23953 668
22.25901 709
22.27849 690
22.29797 725
22.31745 718
22.33693 777
22.35641 820
22.37589 749
22.39537 739
22.41485 830
22.43433 792
22.45381 855
22.47329 867
22.49277 845
22.51225 946
22.53173 948
22.55121 910
22.57069 963
22.59017 918
22.60965 922
22.62913 950
22.64861 962
22.66809 956
22.68757 988
22.70705 993
22.72653 1018
22.74601 1032
22.76549 1011
22.78497 957
22.80445 1037
22.82393 1067
22.8434  1029
22.86288 997
22.88236 1053
22.90184 998
22.92132 967
22.9408  954
22.96028 901
22.97976 903
22.99924 1003
23.01872 905
23.0382  866
23.05768 831
23.07716 917
23.09664 803
23.11612 801
23.1356  860
23.15508 738
23.17456 723
23.19404 755
23.21352 724
23.233   692
23.25248 666
23.27196 638
23.29144 664
23.31092 601
23.3304  577
23.34988 578
23.36936 560
23.38884 558
23.40832 573
23.4278  505
23.44728 501
23.46675 507
23.48623 466
23.50571 503
23.52519 483
23.54467 407
23.56415 437
23.58363 418
23.60311 404
23.62259 404
23.64207 405
23.66155 385
23.68103 384
23.70051 386
23.71999 350
23.73947 363
23.75895 335
23.77843 321
23.79791 323
23.81739 311
23.83687 292
23.85635 317
23.87583 284
23.89531 282
23.91479 289
23.93427 279
23.95375 267
23.97323 294
23.99271 301
24.01219 271
24.03167 256
24.05115 244
24.07063 215
24.09011 261
24.10958 261
24.12906 232
24.14854 239
24.16802 265
24.1875  260
24.20698 229
24.22646 214
24.24594 225
24.26542 196
24.2849  222
24.30438 217
24.32386 212
24.34334 212
24.36282 203
24.3823  188
24.40178 212
24.42126 204
24.44074 208
24.46022 215
24.4797  207
24.49918 238
24.51866 210
24.53814 224
24.55762 188
24.5771  208
24.59658 199
24.61606 187
24.63554 212
24.65502 225
24.6745  195
24.69398 205
24.71346 197
24.73293 201
24.75241 194
24.77189 215
24.79137 206
24.81085 230
24.83033 258
24.84981 243
24.86929 208
24.88877 238
24.90825 202
24.92773 214
24.94721 199
24.96669 191
24.98617 210
25.00565 210
25.02513 208
25.04461 189
25.06409 187
25.08357 189
25.10305 160
25.12253 152
25.14201 170
25.16149 142
25.18097 181
25.20045 182
25.21993 198
25.23941 169
25.25889 167
25.27837 172
25.29785 155
25.31733 177
25.33681 169
25.35629 161
25.37576 183
25.39524 169
25.41472 164
25.4342  172
25.45368 181
25.47316 147
25.49264 154
25.51212 156
25.5316  157
25.55108 138
25.57056 137
25.59004 159
25.60952 141
25.629   159
25.64848 163
25.66796 152
25.68744 144
25.70692 148
25.7264  154
25.74588 165
25.76536 126
25.78484 159
25.80432 139
25.8238  171
25.84328 161
25.86276 139
25.88224 134
25.90172 171
25.9212  157
25.94068 152
25.96016 162
25.97964 162
25.99912 121
26.01859 137
26.03807 138
26.05755 136
26.07703 140
26.09651 142
26.11599 148
26.13547 143
26.15495 128
26.17443 116
26.19391 139
26.21339 125
26.23287 143
26.25235 138
26.27183 144
26.29131 128
26.31079 142
26.33027 121
26.34975 134
26.36923 144
26.38871 132
26.40819 142
26.42767 142
26.44715 151
26.46663 167
26.48611 165
26.50559 163
26.52507 165
26.54455 150
26.56403 166
26.58351 168
26.60299 180
26.62247 159
26.64195 184
26.66143 187
26.68091 168
26.70039 170
26.71987 189
26.73934 169
26.75882 166
26.7783  147
26.79778 159
26.81726 140
26.83674 123
26.85622 138
26.8757  136
26.89518 144
26.91466 117
26.93414 144
26.95362 143
26.9731  132
26.99258 137
27.01206 135
27.03154 149
27.05102 134
27.0705  135
27.08998 114
27.10946 120
27.12894 118
27.14842 141
27.1679  125
27.18738 131
27.20686 105
27.22634 126
27.24582 133
27.2653  137
27.28478 116
27.30426 139
27.32374 139
27.34322 112
27.3627  134
27.38218 126
27.40166 118
27.42113 125
27.44061 120
27.46009 134
27.47957 116
27.49905 143
27.51853 129
27.53801 139
27.55749 104
27.57697 118
27.59645 123
27.61593 106
27.63541 119
27.65489 130
27.67437 131
27.69385 123
27.71333 133
27.73281 109
27.75229 123
27.77177 143
27.79125 128
27.81073 122
27.83021 129
27.84969 146
27.86917 125
27.88865 151
27.90813 143
27.92761 143
27.94709 153
27.96657 103
27.98605 134
28.00553 147
28.02501 127
28.04449 135
28.06396 144
28.08344 111
28.10292 102
28.1224  118
28.14188 129
28.16136 127
28.18084 116
28.20032 105
28.2198  111
28.23928 123
28.25876 118
28.27824 119
28.29772 131
28.3172  118
28.33668 127
28.35616 111
28.37564 108
28.39512 115
28.4146  112
28.43408 103
28.45356 87
28.47304 106
28.49252 110
28.512   103
28.53148 138
28.55096 110
28.57044 118
28.58992 107
28.6094  117
28.62888 99
28.64836 88
28.66784 127
28.68731 110
28.70679 113
28.72627 120
28.74575 122
28.76523 117
28.78471 115
28.80419 137
28.82367 118
28.84315 117
28.86263 117
28.88211 101
28.90159 132
28.92107 114
28.94055 110
28.96003 125
28.97951 122
28.99899 123
29.01847 116
29.03795 132
29.05743 129
29.07691 132
29.09639 92
29.11587 118
29.13535 111
29.15483 122
29.17431 123
29.19379 136
29.21327 137
29.23275 139
29.25223 142
29.27171 161
29.29119 198
29.31067 197
29.33014 239
29.34962 251
29.3691  357
29.38858 323
29.40806 263
29.42754 312
29.44702 276
29.4665  268
29.48598 240
29.50546 213
29.52494 190
29.54442 175
29.5639  148
29.58338 153
29.60286 122
29.62234 135
29.64182 118
29.6613  104
29.68078 117
29.70026 124
29.71974 118
29.73922 115
29.7587  123
29.77818 118
29.79766 106
29.81714 131
29.83662 122
29.8561  122
29.87558 132
29.89506 119
29.91454 112
29.93402 118
29.9535  125
29.97297 116
29.99245 123
30.01193 95
30.03141 110
30.05089 97
30.07037 95
30.08985 101
30.10933 107
30.12881 113
30.14829 127
30.16777 110
30.18725 110
30.20673 102
30.22621 93
30.24569 101
30.26517 117
30.28465 108
30.30413 103
30.32361 104
30.34309 93
30.36257 108
30.38205 102
30.40153 94
30.42101 105
30.44049 100
30.45997 109
30.47945 110
30.49893 108
30.51841 105
30.53789 83
30.55737 108
30.57685 112
30.59632 123
30.6158  114
30.63528 108
30.65476 115
30.67424 110
30.69372 116
30.7132  116
30.73268 109
30.75216 111
30.77164 113
30.79112 110
30.8106  123
30.83008 135
30.84956 111
30.86904 100
30.88852 114
30.908   142
30.92748 140
30.94696 123
30.96644 132
30.98592 131
31.0054  107
31.02488 127
31.04436 129
31.06384 128
31.08332 127
31.1028  97
31.12228 129
31.14176 117
31.16124 102
31.18072 118
31.2002  124
31.21968 107
31.23915 110
31.25863 132
31.27811 119
31.29759 111
31.31707 142
31.33655 107
31.35603 132
31.37551 124
31.39499 137
31.41447 132
31.43395 145
31.45343 135
31.47291 138
31.49239 163
31.51187 142
31.53135 171
31.55083 182
31.57031 187
31.58979 213
31.60927 231
31.62875 222
31.64823 270
31.66771 313
31.68719 383
31.70667 437
31.72615 597
31.74563 832
31.76511 1091
31.78459 1255
31.80407 1534
31.82355 1631
31.84303 1544
31.8625  1368
31.88198 1280
31.90146 1144
31.92094 937
31.94042 703
31.9599  532
31.97938 434
31.99886 294
32.01834 260
32.03782 248
32.0573  189
32.07678 159
32.09626 168
32.11574 160
32.13522 150
32.1547  133
32.17418 136
32.19366 138
32.21314 141
32.23262 127
32.2521  120
32.27158 117
32.29106 127
32.31054 119
32.33002 123
32.3495  126
32.36898 115
32.38846 97
32.40794 125
32.42742 105
32.4469  126
32.46638 105
32.48586 104
32.50534 111
32.52481 109
32.5443  107
32.56377 108
32.58326 114
32.60273 125
32.62222 112
32.64169 107
32.66117 108
32.68065 103
32.70013 120
32.71961 105
32.73909 108
32.75857 123
32.77805 111
32.79753 129
32.81701 123
32.83649 103
32.85597 89
32.87545 99
32.89493 127
32.91441 113
32.93389 117
32.95337 103
32.97285 122
32.99233 107
33.01181 117
33.03129 123
33.05077 104
33.07025 117
33.08973 109
33.10921 115
33.12868 116
33.14817 145
33.16764 116
33.18713 130
33.2066  83
33.22609 127
33.24556 138
33.26505 138
33.28452 114
33.304   123
33.32348 116
33.34296 104
33.36244 114
33.38192 121
33.4014  113
33.42088 140
33.44036 103
33.45984 131
33.47932 135
33.4988  147
33.51828 143
33.53776 130
33.55724 118
33.57672 151
33.5962  131
33.61568 133
33.63516 129
33.65464 160
33.67412 140
33.6936  125
33.71308 120
33.73256 132
33.75204 134
33.77151 142
33.791   143
33.81047 135
33.82996 158
33.84943 160
33.86892 132
33.88839 145
33.90788 162
33.92735 131
33.94683 163
33.96631 151
33.98579 147
34.00527 127
34.02475 137
34.04423 176
34.06371 153
34.08319 126
34.10267 118
34.12215 148
34.14163 146
34.16111 162
34.18059 178
34.20007 193
34.21955 168
34.23903 187
34.25851 185
34.27799 188
34.29747 201
34.31695 218
34.33643 271
34.35591 256
34.37539 348
34.39487 480
34.41434 613
34.43383 843
34.4533  1082
34.47279 1083
34.49226 1030
34.51175 974
34.53122 857
34.5507  791
34.57018 730
34.58966 564
34.60914 442
34.62862 356
34.6481  259
34.66758 224
34.68706 204
34.70654 182
34.72602 183
34.7455  176
34.76498 158
34.78446 155
34.80394 154
34.82342 129
34.8429  135
34.86238 157
34.88186 139
34.90134 143
34.92082 163
34.9403  139
34.95978 161
34.97926 148
34.99874 138
35.01822 133
35.0377  164
35.05717 152
35.07666 158
35.09613 160
35.11562 161
35.13509 147
35.15458 119
35.17405 139
35.19353 144
35.21301 137
35.23249 145
35.25197 140
35.27145 139
35.29093 142
35.31041 133
35.32989 162
35.34937 139
35.36885 144
35.38833 158
35.40781 139
35.42729 136
35.44677 139
35.46625 144
35.48573 132
35.50521 159
35.52469 161
35.54417 124
35.56365 140
35.58313 131
35.60261 113
35.62209 155
35.64157 128
35.66105 149
35.68053 147
35.7     141
35.71949 133
35.73896 159
35.75845 135
35.77792 143
35.79741 161
35.81688 161
35.83636 165
35.85584 156
35.87532 165
35.8948  160
35.91428 193
35.93376 169
35.95324 157
35.97272 186
35.9922  180
36.01168 198
36.03116 230
36.05064 220
36.07012 243
36.0896  273
36.10908 328
36.12856 348
36.14804 388
36.16752 448
36.187   637
36.20648 807
36.22596 1150
36.24544 1348
36.26492 1818
36.2844  2026
36.30388 2181
36.32336 2149
36.34284 1978
36.36232 1850
36.38179 1641
36.40128 1412
36.42075 1216
36.44024 955
36.45971 706
36.47919 551
36.49867 453
36.51815 329
36.53763 318
36.55711 231
36.57659 196
36.59607 202
36.61555 192
36.63503 182
36.65451 159
36.67399 171
36.69347 145
36.71295 154
36.73243 141
36.75191 156
36.77139 143
36.79087 120
36.81035 154
36.82983 131
36.84931 144
36.86879 113
36.88827 129
36.90775 132
36.92723 131
36.94671 113
36.96619 133
36.98567 120
37.00515 130
37.02463 133
37.04411 104
37.06358 122
37.08307 142
37.10254 132
37.12202 110
37.1415  117
37.16098 117
37.18046 114
37.19994 112
37.21942 136
37.2389  129
37.25838 134
37.27786 93
37.29734 120
37.31682 109
37.3363  114
37.35578 129
37.37526 107
37.39474 132
37.41422 96
37.4337  112
37.45318 114
37.47266 121
37.49214 116
37.51162 142
37.5311  132
37.55058 101
37.57006 131
37.58954 126
37.60902 100
37.6285  133
37.64798 138
37.66746 117
37.68694 123
37.70642 114
37.72589 122
37.74538 110
37.76485 119
37.78433 134
37.80381 109
37.82329 136
37.84277 137
37.86225 138
37.88173 96
37.90121 117
37.92069 116
37.94017 114
37.95965 102
37.97913 112
37.99861 118
38.01809 131
38.03757 115
38.05705 107
38.07653 95
38.09601 109
38.11549 104
38.13497 114
38.15445 103
38.17393 119
38.19341 129
38.21289 131
38.23237 94
38.25185 117
38.27133 115
38.29081 107
38.31029 115
38.32977 109
38.34925 104
38.36872 110
38.38821 93
38.40768 125
38.42717 119
38.44664 110
38.46613 121
38.4856  99
38.50508 96
38.52456 107
38.54404 118
38.56352 121
38.583   123
38.60248 118
38.62196 85
38.64144 128
38.66092 102
38.6804  97
38.69988 111
38.71936 111
38.73884 106
38.75832 106
38.7778  120
38.79728 130
38.81676 96
38.83624 133
38.85572 90
38.8752  130
38.89468 105
38.91416 120
38.93364 102
38.95312 113
38.9726  112
38.99208 113
39.01155 100
39.03104 103
39.05051 117
39.07    115
39.08947 99
39.10896 96
39.12843 109
39.14791 122
39.16739 95
39.18687 91
39.20635 113
39.22583 105
39.24531 114
39.26479 119
39.28427 92
39.30375 104
39.32323 118
39.34271 154
39.36219 133
39.38167 136
39.40115 143
39.42063 121
39.44011 135
39.45959 130
39.47907 124
39.49855 130
39.51803 121
39.53751 154
39.55699 128
39.57647 135
39.59595 130
39.61543 121
39.63491 117
39.65438 106
39.67387 119
39.69334 111
39.71283 100
39.7323  123
39.75179 118
39.77126 98
39.79074 98
39.81022 113
39.8297  87
39.84918 103
39.86866 99
39.88814 86
39.90762 95
39.9271  118
39.94658 113
39.96606 95
39.98554 91
40.00502 91
40.0245  118
40.04398 103
40.06346 108
40.08294 98
40.10242 106
40.1219  101
40.14138 95
40.16086 98
40.18034 105
40.19982 107
40.2193  91
40.23878 93
40.25826 109
40.27774 96
40.29721 99
40.3167  102
40.33617 98
40.35566 92
40.37513 92
40.39462 106
40.41409 106
40.43357 105
40.45305 87
40.47253 93
40.49201 82
40.51149 84
40.53097 84
40.55045 80
40.56993 87
40.58941 82
40.60889 103
40.62837 105
40.64785 92
40.66733 89
40.68681 105
40.70629 87
40.72577 91
40.74525 112
40.76473 86
40.78421 82
40.80369 96
40.82317 95
40.84265 85
40.86213 104
40.88161 100
40.90108 81
40.92057 114
40.94004 114
40.95953 90
40.979   85
40.99849 75
41.01796 82
41.03745 105
41.05692 75
41.0764  98
41.09588 86
41.11536 85
41.13484 81
41.15432 90
41.1738  85
41.19328 92
41.21276 88
41.23224 83
41.25172 84
41.2712  88
41.29068 91
41.31016 96
41.32964 84
41.34912 88
41.3686  100
41.38808 86
41.40756 83
41.42704 105
41.44652 83
41.466   108
41.48548 84
41.50496 97
41.52444 93
41.54391 94
41.5634  94
41.58287 98
41.60236 93
41.62183 104
41.64132 106
41.66079 107
41.68027 103
41.69975 110
41.71923 110
41.73871 90
41.75819 83
41.77767 97
41.79715 95
41.81663 90
41.83611 82
41.85559 92
41.87507 105
41.89455 91
41.91403 82
41.93351 93
41.95299 86
41.97247 101
41.99195 104
42.01143 125
42.03091 90
42.05039 99
42.06987 105
42.08935 98
42.10883 68
42.12831 85
42.14779 95
42.16727 76
42.18674 100
42.20623 96
42.2257  94
42.24519 104
42.26466 91
42.28415 108
42.30362 96
42.3231  90
42.34258 101
42.36206 107
42.38154 100
42.40102 84
42.4205  106
42.43998 102
42.45946 96
42.47894 88
42.49842 85
42.5179  82
42.53738 92
42.55686 90
42.57634 107
42.59582 93
42.6153  99
42.63478 89
42.65426 90
42.67374 90
42.69322 79
42.7127  90
42.73218 88
42.75166 93
42.77114 89
42.79062 95
42.8101  92
42.82957 88
42.84906 74
42.86853 99
42.88802 82
42.90749 99
42.92698 87
42.94645 93
42.96593 111
42.98541 97
43.00489 82
43.02437 81
43.04385 105
43.06333 95
43.08281 103
43.10229 106
43.12177 102
43.14125 103
43.16073 96
43.18021 121
43.19969 108
43.21917 114
43.23865 112
43.25813 107
43.27761 91
43.29709 84
43.31657 94
43.33605 98
43.35553 100
43.37501 92
43.39449 96
43.41397 96
43.43345 100
43.45293 85
43.4724  81
43.49189 78
43.51136 82
43.53085 93
43.55032 103
43.56981 82
43.58928 77
43.60876 90
43.62824 96
43.64772 86
43.6672  86
43.68668 93
43.70616 73
43.72564 69
43.74512 75
43.7646  67
43.78408 82
43.80356 99
43.82304 96
43.84252 85
43.862   91
43.88148 100
43.90096 99
43.92044 79
43.93992 83
43.9594  89
43.97888 103
43.99836 75
44.01784 83
44.03732 86
44.0568  81
44.07628 97
44.09576 89
44.11524 79
44.13472 90
44.1542  88
44.17368 98
44.19315 72
44.21264 92
44.23211 66
44.25159 79
44.27107 86
44.29055 82
44.31003 83
44.32951 112
44.34899 92
44.36847 78
44.38795 84
44.40743 95
44.42691 95
44.44639 90
44.46587 91
44.48535 102
44.50483 77
44.52431 79
44.54379 75
44.56327 75
44.58275 103
44.60223 78
44.62171 84
44.64119 89
44.66067 104
44.68015 97
44.69963 88
44.71911 107
44.73859 85
44.75807 92
44.77755 91
44.79703 82
44.81651 98
44.83599 93
44.85546 100
44.87495 92
44.89442 100
44.9139  93
44.93338 87
44.95286 86
44.97234 88
44.99182 90
45.0113  98
45.03078 78
45.05026 99
45.06974 101
45.08922 107
45.1087  81
45.12818 93
45.14766 99
45.16714 88
45.18662 100
45.2061  94
45.22558 99
45.24506 103
45.26454 106
45.28402 115
45.3035  118
45.32298 109
45.34246 127
45.36194 104
45.38142 102
45.4009  127
45.42038 104
45.43986 101
45.45934 110
45.47882 108
45.49829 99
45.51778 102
45.53725 96
45.55674 114
45.57621 104
45.5957  99
45.61517 91
45.63465 88
45.65413 89
45.67361 78
45.69309 86
45.71257 102
45.73205 117
45.75153 80
45.77101 107
45.79049 102
45.80997 93
45.82945 82
45.84893 110
45.86841 89
45.88789 98
45.90737 92
45.92685 105
45.94633 101
45.96581 97
45.98529 117
46.00477 89
46.02425 92
46.04373 88
46.06321 118
46.08269 101
46.10217 100
46.12165 96
46.14112 99
46.16061 87
46.18008 125
46.19957 101
46.21904 111
46.23853 118
46.258   99
46.27748 85
46.29696 82
46.31644 105
46.33592 95
46.3554  107
46.37488 102
46.39436 113
46.41384 107
46.43332 115
46.4528  87
46.47228 103
46.49176 101
46.51124 99
46.53072 105
46.5502  108
46.56968 93
46.58916 98
46.60864 107
46.62812 104
46.6476  119
46.66708 90
46.68656 80
46.70604 108
46.72552 123
46.745   104
46.76448 115
46.78395 96
46.80344 100
46.82291 99
46.8424  108
46.86187 102
46.88136 89
46.90083 83
46.92031 102
46.93979 87
46.95927 103
46.97875 84
46.99823 108
47.01771 95
47.03719 94
47.05667 96
47.07615 108
47.09563 114
47.11511 105
47.13459 104
47.15407 88
47.17355 116
47.19303 121
47.21251 117
47.23199 122
47.25147 114
47.27095 97
47.29043 124
47.30991 117
47.32939 121
47.34887 138
47.36835 164
47.38783 149
47.40731 164
47.42678 188
47.44627 213
47.46574 213
47.48523 244
47.5047  307
47.52419 332
47.54366 423
47.56314 464
47.58262 460
47.6021  453
47.62158 441
47.64106 419
47.66054 356
47.68002 333
47.6995  366
47.71898 335
47.73846 297
47.75794 239
47.77742 223
47.7969  170
47.81638 152
47.83586 141
47.85534 116
47.87482 141
47.8943  134
47.91378 117
47.93326 123
47.95274 116
47.97222 109
47.9917  94
48.01118 92
48.03065 107
48.05014 100
48.06961 114
48.0891  96
48.10857 90
48.12806 100
48.14753 105
48.16702 103
48.18649 93
48.20597 79
48.22545 86
48.24493 80
48.26441 90
48.28389 79
48.30337 111
48.32285 85
48.34233 107
48.36181 94
48.38129 85
48.40077 111
48.42025 122
48.43973 108
48.45921 107
48.47869 103
48.49817 103
48.51765 115
48.53713 121
48.55661 111
48.57609 111
48.59557 109
48.61505 103
48.63453 120
48.65401 107
48.67348 109
48.69297 125
48.71244 111
48.73193 86
48.7514  100
48.77089 98
48.79036 82
48.80984 91
48.82932 87
48.8488  86
48.86828 78
48.88776 78
48.90724 90
48.92672 86
48.9462  54
48.96568 93
48.98516 81
49.00464 69
49.02412 87
49.0436  81
49.06308 89
49.08256 76
49.10204 88
49.12152 101
49.141   85
49.16048 98
49.17996 83
49.19944 92
49.21892 81
49.2384  76
49.25788 68
49.27736 83
49.29684 98
49.31631 93
49.3358  80
49.35527 76
49.37476 85
49.39423 89
49.41372 83
49.43319 78
49.45267 73
49.47215 78
49.49163 72
49.51111 63
49.53059 63
49.55007 79
49.56955 73
49.58903 71
49.60851 68
49.62799 73
49.64747 88
49.66695 87
49.68643 75
49.70591 71
49.72539 68
49.74487 93
49.76435 66
49.78383 81
49.80331 67
49.82279 74
49.84227 70
49.86175 93
49.88123 73
49.90071 71
49.92019 71
49.93967 60
49.95914 79
49.97863 74
49.9981  70
50.01759 87
50.03706 83
50.05655 76
50.07602 77
50.0955  65
50.11498 69
50.13446 84
50.15394 66
50.17342 78
50.1929  88
50.21238 76
50.23186 80
50.25134 77
50.27082 73
50.2903  55
50.30978 60
50.32926 80
50.34874 70
50.36822 76
50.3877  66
50.40718 79
50.42666 82
50.44614 68
50.46562 86
50.4851  62
50.50458 74
50.52406 71
50.54354 68
50.56302 80
50.5825  57
50.60197 68
50.62146 68
50.64093 63
50.66042 74
50.67989 58
50.69938 73
50.71885 74
50.73833 85
50.75781 73
50.77729 89
50.79677 66
50.81625 71
50.83573 87
50.85521 77
50.87469 82
50.89417 68
50.91365 67
50.93313 68
50.95261 81
50.97209 76
50.99157 76
51.01105 77
51.03053 87
51.05001 84
51.06949 88
51.08897 75
51.10845 69
51.12793 66
51.14741 63
51.16689 71
51.18637 73
51.20585 74
51.22533 65
51.24481 81
51.26429 65
51.28377 81
51.30325 67
51.32272 66
51.34221 74
51.36168 80
51.38116 62
51.40064 47
51.42012 67
51.4396  59
51.45908 64
51.47856 70
51.49804 76
51.51752 74
51.537   71
51.55648 71
51.57596 57
51.59544 61
51.61492 61
51.6344  74
51.65388 74
51.67336 82
51.69284 59
51.71232 56
51.7318  53
51.75128 47
51.77076 64
51.79024 79
51.80972 78
51.8292  65
51.84868 70
51.86816 57
51.88764 61
51.90712 62
51.9266  50
51.94608 78
51.96556 65
51.98503 51
52.00452 71
52.02399 69
52.04347 69
52.06295 69
52.08243 59
52.10191 62
52.12139 83
52.14087 85
52.16035 65
52.17983 72
52.19931 73
52.21879 58
52.23827 71
52.25775 71
52.27723 59
52.29671 62
52.31619 60
52.33567 65
52.35515 64
52.37463 70
52.39411 67
52.41359 76
52.43307 63
52.45255 66
52.47203 65
52.49151 59
52.51099 74
52.53047 76
52.54995 64
52.56943 52
52.58891 56
52.60839 65
52.62786 73
52.64735 70
52.66682 60
52.68631 70
52.70578 84
52.72527 62
52.74474 71
52.76422 60
52.7837  71
52.80318 72
52.82266 78
52.84214 68
52.86162 60
52.8811  79
52.90058 67
52.92006 60
52.93954 64
52.95902 66
52.9785  56
52.99798 55
53.01746 82
53.03694 66
53.05642 79
53.0759  49
53.09538 70
53.11486 58
53.13434 71
53.15382 69
53.1733  82
53.19278 66
53.21226 69
53.23174 85
53.25122 82
53.27069 71
53.29018 63
53.30965 65
53.32914 59
53.34861 72
53.3681  63
53.38757 73
53.40705 56
53.42653 52
53.44601 63
53.46549 63
53.48497 71
53.50445 69
53.52393 49
53.54341 59
53.56289 73
53.58237 60
53.60185 76
53.62133 74
53.64081 71
53.66029 79
53.67977 62
53.69925 58
53.71873 58
53.73821 48
53.75769 64
53.77717 63
53.79665 58
53.81613 53
53.83561 58
53.85509 66
53.87457 56
53.89405 58
53.91352 61
53.93301 66
53.95248 78
53.97197 61
53.99144 59
54.01093 56
54.0304  71
54.04988 91
54.06936 57
54.08884 53
54.10832 74
54.1278  68
54.14728 60
54.16676 52
54.18624 63
54.20572 87
54.2252  72
54.24468 65
54.26416 74
54.28364 55
54.30312 64
54.3226  62
54.34208 60
54.36156 64
54.38104 57
54.40052 66
54.42    61
54.43948 71
54.45896 56
54.47844 62
54.49792 71
54.5174  71
54.53688 84
54.55635 66
54.57584 63
54.59531 73
54.6148  75
54.63427 64
54.65376 56
54.67323 69
54.69271 68
54.71219 63
54.73167 61
54.75115 56
54.77063 70
54.79011 64
54.80959 79
54.82907 90
54.84855 71
54.86803 63
54.88751 55
54.90699 69
54.92647 76
54.94595 59
54.96543 69
54.98491 85
55.00439 76
55.02387 80
55.04335 83
55.06283 70
55.08231 64
55.10179 68
55.12127 80
55.14075 63
55.16022 75
55.17971 66
55.19918 73
55.21867 69
55.23814 87
55.25763 61
55.2771  66
55.29659 69
55.31606 76
55.33554 78
55.35502 61
55.3745  57
55.39398 74
55.41346 53
55.43294 64
55.45242 72
55.4719  77
55.49138 70
55.51086 82
55.53034 71
55.54982 77
55.5693  53
55.58878 79
55.60826 52
55.62774 60
55.64722 62
55.6667  72
55.68618 58
55.70566 69
55.72514 62
55.74462 80
55.7641  67
55.78358 72
55.80305 72
55.82254 60
55.84201 68
55.8615  74
55.88097 76
55.90046 85
55.91993 86
55.93941 71
55.95889 76
55.97837 56
55.99785 71
56.01733 62
56.03681 72
56.05629 81
56.07577 83
56.09525 91
56.11473 76
56.13421 81
56.15369 73
56.17317 67
56.19265 58
56.21213 87
56.23161 72
56.25109 85
56.27057 86
56.29005 89
56.30953 104
56.32901 88
56.34849 98
56.36797 98
56.38745 120
56.40693 122
56.42641 143
56.44588 145
56.46537 149
56.48484 177
56.50433 251
56.5238  322
56.54329 336
56.56276 378
56.58224 447
56.60172 550
56.6212  496
56.64068 591
56.66016 519
56.67964 474
56.69912 460
56.7186  427
56.73808 413
56.75756 372
56.77704 354
56.79652 333
56.816   264
56.83548 265
56.85496 227
56.87444 170
56.89392 177
56.9134  157
56.93288 137
56.95236 114
56.97184 106
56.99132 96
57.0108  103
57.03028 88
57.04976 97
57.06924 90
57.08871 72
57.1082  77
57.12767 85
57.14716 81
57.16663 72
57.18612 58
57.20559 78
57.22507 58
57.24455 61
57.26403 82
57.28351 71
57.30299 92
57.32247 73
57.34195 86
57.36143 69
57.38091 71
57.40039 62
57.41987 77
57.43935 59
57.45883 82
57.47831 89
57.49779 89
57.51727 69
57.53675 69
57.55623 67
57.57571 83
57.59519 61
57.61467 73
57.63415 83
57.65363 58
57.67311 75
57.69259 64
57.71207 66
57.73154 75
57.75103 81
57.7705  61
57.78999 67
57.80946 59
57.82895 49
57.84842 48
57.8679  66
57.88738 59
57.90686 52
57.92634 68
57.94582 61
57.9653  72
57.98478 63
58.00426 66
58.02374 68
58.04322 60
58.0627  68
58.08218 69
58.10166 77
58.12114 76
58.14062 52
58.1601  73
58.17958 71
58.19906 55
58.21854 47
58.23802 71
58.2575  70
58.27698 56
58.29646 68
58.31594 57
58.33542 66
58.3549  66
58.37438 71
58.39386 76
58.41334 64
58.43282 69
58.45229 77
58.47178 65
58.49125 69
58.51073 68
58.53021 49
58.54969 66
58.56917 79
58.58865 71
58.60813 56
58.62761 69
58.64709 47
58.66657 52
58.68605 67
58.70553 44
58.72501 68
58.74449 62
58.76397 52
58.78345 55
58.80293 60
58.82241 59
58.84189 77
58.86137 57
58.88085 61
58.90033 57
58.91981 70
58.93929 54
58.95877 57
58.97825 66
58.99773 56
59.01721 70
59.03669 63
59.05617 53
59.07565 67
59.09513 57
59.1146  69
59.13409 70
59.15356 68
59.17304 69
59.19252 54
59.212   58
59.23148 57
59.25096 60
59.27044 72
59.28992 65
59.3094  62
59.32888 46
59.34836 52
59.36784 74
59.38732 66
59.4068  45
59.42628 45
59.44576 61
59.46524 71
59.48472 48
59.5042  65
59.52368 60
59.54316 62
59.56264 69
59.58212 47
59.6016  56
59.62108 55
59.64056 72
59.66004 46
59.67952 58
59.699   67
59.71848 58
59.73796 59
59.75743 59
59.77692 60
59.79639 63
59.81588 65
59.83535 72
59.85484 63
59.87431 53
59.89379 61
59.91327 63
59.93275 64
59.95223 61
59.97171 64
59.99119 59
60.01067 60
60.03015 62
60.04963 77
60.06911 62
60.08859 74
60.10807 68
60.12755 51
60.14703 58
60.16651 50
60.18599 68
60.20547 56
60.22495 60
60.24443 61
60.26391 61
60.28339 55
60.30287 61
60.32235 62
60.34183 71
60.36131 61
60.38079 61
60.40026 61
60.41975 62
60.43922 57
60.45871 70
60.47818 66
60.49767 83
60.51714 71
60.53662 56
60.5561  58
60.57558 62
60.59506 70
60.61454 74
60.63402 74
60.6535  78
60.67298 88
60.69246 68
60.71194 82
60.73142 60
60.7509  79
60.77038 69
60.78986 71
60.80934 58
60.82882 82
60.8483  91
60.86778 61
60.88726 61
60.90674 52
60.92622 63
60.9457  75
60.96518 73
60.98466 85
61.00414 74
61.02362 79
61.04309 74
61.06258 76
61.08205 54
61.10154 65
61.12101 67
61.1405  70
61.15997 67
61.17945 55
61.19893 71
61.21841 61
61.23789 78
61.25737 68
61.27685 55
61.29633 69
61.31581 73
61.33529 64
61.35477 64
61.37425 64
61.39373 66
61.41321 86
61.43269 75
61.45217 71
61.47165 67
61.49113 54
61.51061 63
61.53009 59
61.54957 58
61.56905 66
61.58853 72
61.60801 58
61.62749 72
61.64697 61
61.66645 66
61.68592 66
61.70541 68
61.72488 68
61.74437 51
61.76384 65
61.78333 64
61.8028  58
61.82228 47
61.84176 61
61.86124 64
61.88072 70
61.9002  65
61.91968 63
61.93916 57
61.95864 53
61.97812 69
61.9976  59
62.01708 79
62.03656 65
62.05604 79
62.07552 67
62.095   61
62.11448 58
62.13396 68
62.15344 70
62.17292 60
62.1924  67
62.21188 62
62.23136 59
62.25084 59
62.27032 63
62.28979 63
62.30928 58
62.32875 61
62.34824 67
62.36771 76
62.3872  51
62.40667 68
62.42616 67
62.44563 60
62.46511 70
62.48459 65
62.50407 82
62.52355 80
62.54303 64
62.56251 87
62.58199 84
62.60147 80
62.62095 77
62.64043 82
62.65991 102
62.67939 102
62.69887 116
62.71835 108
62.73783 160
62.75731 183
62.77679 199
62.79627 230
62.81575 280
62.83523 282
62.85471 380
62.87419 407
62.89367 388
62.91315 381
62.93262 371
62.95211 301
62.97158 285
62.99107 276
63.01054 290
63.03003 272
63.0495  271
63.06898 242
63.08846 247
63.10794 221
63.12742 153
63.1469  174
63.16638 134
63.18586 120
63.20534 115
63.22482 102
63.2443  85
63.26378 100
63.28326 87
63.30274 82
63.32222 85
63.3417  91
63.36118 76
63.38066 71
63.40014 54
63.41962 76
63.4391  62
63.45858 78
63.47806 53
63.49754 63
63.51702 60
63.5365  49
63.55598 55
63.57545 53
63.59494 52
63.61441 56
63.6339  83
63.65337 73
63.67286 68
63.69233 83
63.71181 50
63.73129 50
63.75077 54
63.77025 64
63.78973 54
63.80921 57
63.82869 58
63.84817 48
63.86765 74
63.88713 71
63.90661 49
63.92609 42
63.94557 71
63.96505 65
63.98453 56
64.00401 58
64.02349 59
64.04297 41
64.06245 52
64.08193 56
64.10141 74
64.12089 56
64.14037 60
64.15984 72
64.17933 52
64.19881 67
64.21828 68
64.23776 70
64.25725 64
64.27673 70
64.2962  73
64.31568 63
64.33517 58
64.35464 54
64.37412 59
64.3936  75
64.41309 58
64.43256 43
64.45204 59
64.47152 48
64.491   75
64.51048 61
64.52996 74
64.54944 63
64.56892 65
64.5884  53
64.60788 58
64.62736 66
64.64684 55
64.66632 53
64.6858  52
64.70528 50
64.72476 64
64.74424 64
64.76372 63
64.7832  51
64.80268 56
64.82216 68
64.84164 64
64.86111 73
64.88059 78
64.90008 60
64.91956 73
64.93903 55
64.95851 58
64.978   51
64.99747 37
65.01695 63
65.03643 63
65.05592 70
65.07539 77
65.09487 60
65.11435 75
65.13383 48
65.15331 66
65.17279 59
65.19227 60
65.21175 68
65.23123 66
65.25071 60
65.27019 59
65.28967 61
65.30915 77
65.32863 69
65.34811 73
65.36759 62
65.38707 48
65.40655 74
65.42603 47
65.44551 66
65.46499 71
65.48447 63
65.50394 61
65.52343 71
65.54291 73
65.56239 65
65.58186 62
65.60134 65
65.62083 71
65.6403  53
65.65978 68
65.67926 69
65.69875 79
65.71822 55
65.7377  64
65.75718 61
65.77666 60
65.79614 65
65.81562 72
65.8351  75
65.85458 67
65.87406 64
65.89354 70
65.91302 64
65.9325  70
65.95198 72
65.97146 53
65.99094 64
66.01042 73
66.0299  43
66.04938 64
66.06886 61
66.08834 63
66.10782 62
66.1273  65
66.14677 57
66.16626 70
66.18574 61
66.20522 72
66.22469 77
66.24418 74
66.26366 72
66.28313 95
66.30261 90
66.32209 114
66.34158 103
66.36105 94
66.38053 94
66.40001 99
66.41949 113
66.43897 120
66.45845 104
66.47793 94
66.49741 103
66.51689 107
66.53637 100
66.55585 76
66.57533 105
66.59481 98
66.61429 82
66.63377 76
66.65325 79
66.67273 57
66.69221 72
66.71169 65
66.73117 71
66.75065 79
66.77013 66
66.7896  63
66.80909 74
66.82857 68
66.84805 66
66.86752 60
66.88701 66
66.90649 59
66.92596 79
66.94544 53
66.96493 70
66.98441 60
67.00388 59
67.02336 50
67.04284 54
67.06232 76
67.0818  70
67.10128 51
67.12076 53
67.14024 59
67.15972 53
67.1792  57
67.19868 58
67.21816 50
67.23764 59
67.25712 47
67.2766  58
67.29608 61
67.31556 74
67.33504 51
67.35452 56
67.374   75
67.39348 49
67.41296 50
67.43243 68
67.45192 80
67.4714  63
67.49088 76
67.51035 64
67.52984 51
67.54932 50
67.56879 65
67.58827 81
67.60776 85
67.62724 63
67.64671 68
67.66619 79
67.68568 72
67.70515 92
67.72463 90
67.74411 96
67.76359 124
67.78307 113
67.80255 120
67.82203 139
67.84151 176
67.86099 183
67.88047 185
67.89995 243
67.91943 260
67.93891 284
67.95839 336
67.97787 300
67.99734 291
68.01683 275
68.03631 256
68.05579 249
68.07526 259
68.09475 222
68.11423 215
68.13371 221
68.15318 197
68.17267 197
68.19215 186
68.21162 188
68.2311  138
68.25059 148
68.27007 129
68.28954 108
68.30902 78
68.32851 96
68.34798 68
68.36746 82
68.38694 77
68.40642 79
68.4259  69
68.44538 77
68.46486 72
68.48434 78
68.50382 82
68.5233  65
68.54278 58
68.56226 68
68.58174 71
68.60122 63
68.6207  62
68.64017 53
68.65966 72
68.67914 60
68.69862 79
68.71809 67
68.73758 60
68.75706 73
68.77654 62
68.79601 88
68.8155  88
68.83498 66
68.85445 77
68.87393 81
68.89342 71
68.9129  74
68.93237 88
68.95185 87
68.97134 140
68.99081 114
69.01029 127
69.02977 134
69.04926 134
69.06873 185
69.08821 203
69.10769 184
69.12717 191
69.14665 185
69.16613 180
69.18561 152
69.20509 161
69.22457 153
69.24405 139
69.26353 136
69.283   147
69.30249 148
69.32197 145
69.34145 146
69.36092 138
69.38041 110
69.39989 91
69.41936 93
69.43884 78
69.45833 77
69.47781 70
69.49728 78
69.51676 67
69.53625 66
69.55573 67
69.5752  87
69.59468 63
69.61417 64
69.63364 81
69.65312 73
69.6726  63
69.69209 60
69.71156 59
69.73104 57
69.75052 58
69.77    46
69.78948 67
69.80896 48
69.82844 58
69.84792 55
69.8674  56
69.88688 62
69.90636 57
69.92583 47
69.94532 55
69.9648  52
69.98428 65
70.00375 65
70.02324 66
70.04272 56
70.06219 56
70.08167 55
70.10116 65
70.12064 68
70.14011 62
70.15959 62
70.17908 58
70.19855 84
70.21803 64
70.23751 76
70.257   64
70.27647 73
70.29595 71
70.31543 69
70.33492 67
70.35439 50
70.37387 72
70.39335 69
70.41283 46
70.43231 70
70.45179 70
70.47127 43
70.49075 71
70.51023 63
70.52971 62
70.54919 72
70.56866 49
70.58815 53
70.60763 72
70.62711 43
70.64658 65
70.66607 59
70.68555 62
70.70502 52
70.7245  50
70.74399 63
70.76347 67
70.78294 57
70.80242 60
70.82191 59
70.84138 40
70.86086 57
70.88034 76
70.89983 55
70.9193  59
70.93878 45
70.95826 69
70.97775 54
70.99722 62
71.0167  63
71.03618 47
71.05566 60
71.07514 62
71.09462 52
71.1141  56
71.13358 54
71.15306 57
71.17254 45
71.19202 70
71.2115  74
71.23098 47
71.25046 63
71.26994 46
71.28941 60
71.3089  55
71.32838 57
71.34785 64
71.36733 49
71.38682 51
71.4063  50
71.42577 53
71.44525 53
71.46474 49
71.48421 64
71.50369 56
71.52317 61
71.54266 48
71.56213 52
71.58161 50
71.60109 67
71.62057 62
71.64005 69
71.65953 60
71.67901 65
71.69849 47
71.71797 57
71.73745 52
71.75693 52
71.77641 44
71.79589 49
71.81537 52
71.83485 47
71.85433 65
71.87381 69
71.89329 55
71.91277 59
71.93225 63
71.95173 53
71.97121 57
71.99068 58
72.01016 44
72.02965 57
72.04913 38
72.0686  58
72.08808 63
72.10757 50
72.12704 48
72.14652 62
72.166   54
72.18549 55
72.20496 63
72.22444 64
72.24392 55
72.2634  45
72.28288 61
72.30236 67
72.32184 50
72.34132 63
72.3608  55
72.38028 57
72.39976 57
72.41924 50
72.43872 68
72.4582  63
72.47768 56
72.49716 63
72.51664 62
72.53612 57
72.5556  82
72.57508 82
72.59456 66
72.61404 73
72.63351 74
72.653   83
72.67248 72
72.69196 77
72.71143 52
72.73091 54
72.7504  56
72.76987 71
72.78935 59
72.80883 80
72.82832 73
72.84779 64
72.86727 72
72.88675 64
72.90623 81
72.92571 49
72.94519 65
72.96467 55
72.98415 52
73.00363 53
73.02311 48
73.04259 58
73.06207 47
73.08155 69
73.10103 47
73.12051 44
73.13999 51
73.15947 57
73.17895 56
73.19843 59
73.21791 52
73.23739 60
73.25687 54
73.27634 65
73.29583 47
73.31531 51
73.33479 57
73.35426 55
73.37375 60
73.39323 66
73.4127  52
73.43218 53
73.45166 55
73.47115 58
73.49062 52
73.5101  58
73.52958 60
73.54906 45
73.56854 62
73.58802 49
73.6075  61
73.62698 45
73.64646 67
73.66594 55
73.68542 63
73.7049  71
73.72438 70
73.74386 50
73.76334 55
73.78282 59
73.8023  44
73.82178 76
73.84126 49
73.86074 65
73.88022 51
73.8997  53
73.91917 73
73.93866 49
73.95814 41
73.97762 50
73.99709 51
74.01658 60
74.03606 61
74.05553 61
74.07501 51
74.0945  57
74.11398 55
74.13345 49
74.15293 51
74.17241 56
74.19189 49
74.21137 48
74.23085 64
74.25033 54
74.26981 64
74.28929 64
74.30877 62
74.32825 48
74.34773 50
74.36721 54
74.38669 39
74.40617 62
74.42565 56
74.44513 53
74.46461 50
74.48409 50
74.50357 46
74.52305 46
74.54253 46
74.562   65
74.58149 50
74.60097 39
74.62045 44
74.63992 41
74.65941 40
74.67889 61
74.69836 46
74.71784 63
74.73733 55
74.75681 53
74.77628 60
74.79576 48
74.81525 58
74.83472 58
74.8542  54
74.87368 49
74.89316 46
74.91264 77
74.93212 69
74.9516  46
74.97108 53
74.99056 44
75.01004 57
75.02952 46
75.049   51
75.06848 59
75.08796 63
75.10744 53
75.12691 57
75.1464  34
75.16588 50
75.18536 62
75.20483 64
75.22432 58
75.2438  45
75.26328 47
75.28275 61
75.30224 44
75.32172 46
75.34119 56
75.36067 65
75.38016 47
75.39964 47
75.41911 51
75.43859 46
75.45808 47
75.47755 55
75.49703 49
75.51651 45
75.53599 44
75.55547 48
75.57495 46
75.59443 52
75.61391 62
75.63339 59
75.65287 49
75.67235 62
75.69183 56
75.71131 37
75.73079 47
75.75027 67
75.76974 57
75.78923 46
75.80871 56
75.82819 59
75.84766 57
75.86715 62
75.88663 45
75.90611 48
75.92558 59
75.94507 46
75.96455 61
75.98402 49
76.0035  50
76.02299 65
76.04247 51
76.06194 54
76.08142 41
76.10091 60
76.12038 56
76.13986 45
76.15934 65
76.17883 56
76.1983  58
76.21778 45
76.23726 41
76.25674 57
76.27622 60
76.2957  62
76.31518 47
76.33466 50
76.35414 62
76.37362 55
76.3931  51
76.41257 45
76.43206 59
76.45154 50
76.47102 52
76.49049 46
76.50998 65
76.52946 66
76.54893 59
76.56841 65
76.5879  50
76.60738 59
76.62685 49
76.64633 61
76.66582 65
76.6853  47
76.70477 52
76.72425 61
76.74374 63
76.76321 58
76.78269 61
76.80217 57
76.82166 62
76.84113 45
76.86061 83
76.88009 75
76.89957 74
76.91905 68
76.93853 77
76.95801 79
76.97749 98
76.99697 80
77.01645 80
77.03593 84
77.0554  82
77.07489 77
77.09437 68
77.11385 76
77.13332 84
77.15281 76
77.17229 82
77.19176 84
77.21124 80
77.23073 81
77.25021 63
77.26968 65
77.28916 68
77.30865 62
77.32813 57
77.3476  59
77.36708 65
77.38657 65
77.40604 58
77.42552 58
77.445   61
77.46449 57
77.48396 54
77.50344 53
77.52292 47
77.5424  59
77.56188 53
77.58136 47
77.60084 53
77.62032 45
77.6398  54
77.65928 53
77.67876 58
77.69823 60
77.71772 62
77.7372  41
77.75668 42
77.77615 48
77.79564 50
77.81512 56
77.83459 54
77.85407 43
77.87356 63
77.89304 54
77.91251 64
77.93199 54
77.95148 40
77.97095 47
77.99043 45
78.00991 58
78.0294  65
78.04887 55
78.06835 59
78.08783 47
78.10732 45
78.12679 70
78.14627 55
78.16575 47
78.18523 46
78.20471 37
78.22419 58
78.24367 49
78.26315 54
78.28263 44
78.30211 55
78.32159 66
78.34107 48
78.36055 57
78.38003 44
78.39951 54
78.41898 43
78.43847 52
78.45795 42
78.47742 53
78.4969  34
78.51639 47
78.53587 49
78.55534 40
78.57482 59
78.59431 42
78.61378 49
78.63326 55
78.65274 44
78.67223 41
78.6917  52
78.71118 51
78.73066 47
78.75014 34
78.76962 38
78.7891  46
78.80858 62
78.82806 37
78.84754 53
78.86702 59
78.8865  46
78.90598 49
78.92546 48
78.94494 51
78.96442 43
78.9839  45
79.00338 56
79.02286 55
79.04234 54
79.06182 50
79.0813  40
79.10078 55
79.12025 42
79.13973 48
79.15922 53
79.1787  59
79.19817 42
79.21765 47
79.23714 63
79.25661 45
79.27609 52
79.29557 42
79.31506 41
79.33453 53
79.35401 45
79.37349 46
79.39297 53
79.41245 51
79.43193 47
79.45141 42
79.47089 45
79.49037 51
79.50985 55
79.52933 46
79.54881 44
79.56829 43
79.58777 41
79.60725 54
79.62673 48
79.64621 39
79.66569 43
79.68517 52
79.70465 31
79.72413 54
79.74361 47
79.76308 38
79.78257 41
79.80205 50
79.82153 52
79.841   50
79.86048 52
79.87997 38
79.89944 48
79.91892 45
79.9384  46
79.95789 54
79.97736 55
79.99684 36
80.01632 53
80.0358  51
80.05528 48
80.07476 51
80.09424 53
80.11372 48
80.1332  55
80.15268 54
80.17216 42
80.19164 50
80.21112 38
80.2306  52
80.25008 48
80.26956 53
80.28904 59
80.30852 57
80.328   32
80.34748 41
80.36696 49
80.38644 42
80.40591 52
80.4254  51
80.44488 44
80.46436 56
80.48383 42
80.50332 50
80.5228  51
80.54227 29
80.56175 41
80.58123 54
80.60072 49
80.62019 55
80.63967 57
80.65915 58
80.67863 58
80.69811 56
80.71759 40
80.73707 54
80.75655 43
80.77603 51
80.79551 57
80.81499 45
80.83447 56
80.85395 52
80.87343 37
80.89291 50
80.91239 58
80.93187 41
80.95135 53
80.97083 43
80.99031 41
81.00979 41
81.02927 47
81.04874 51
81.06823 50
81.08771 53
81.10719 55
81.12666 52
81.14615 58
81.16563 36
81.1851  48
81.20458 54
81.22407 48
81.24355 60
81.26302 43
81.2825  59
81.30198 45
81.32146 54
81.34094 66
81.36042 52
81.3799  56
81.39938 72
81.41886 73
81.43834 76
81.45782 49
81.4773  60
81.49678 55
81.51626 57
81.53574 54
81.55522 67
81.5747  39
81.59418 63
81.61366 52
81.63314 47
81.65262 57
81.6721  67
81.69157 50
81.71106 48
81.73054 55
81.75002 65
81.76949 47
81.78898 45
81.80846 53
81.82793 45
81.84741 47
81.8669  37
81.88638 65
81.90585 35
81.92533 42
81.94481 41
81.96429 51
81.98377 39
82.00325 45
82.02273 51
82.04221 40
82.06169 48
82.08117 49
82.10065 71
82.12013 46
82.13961 61
82.15909 43
82.17857 51
82.19805 43
82.21753 50
82.23701 38
82.25648 45
82.27597 42
82.29545 40
82.31493 51
82.3344  43
82.35389 45
82.37337 48
82.39285 42
82.41232 52
82.43181 51
82.45129 63
82.47076 55
82.49024 42
82.50973 37
82.52921 44
82.54868 38
82.56816 47
82.58765 46
82.60712 35
82.6266  41
82.64608 42
82.66556 39
82.68504 57
82.70452 41
82.724   35
82.74348 42
82.76296 39
82.78244 46
82.80192 43
82.8214  47
82.84088 50
82.86036 51
82.87984 46
82.89931 47
82.9188  57
82.93828 47
82.95776 51
82.97723 47
82.99672 48
83.0162  39
83.03568 46
83.05515 44
83.07464 44
83.09412 47
83.11359 42
83.13307 50
83.15256 53
83.17204 58
83.19151 27
83.21099 39
83.23048 53
83.24995 56
83.26943 48
83.28891 40
83.3084  50
83.32787 44
83.34735 41
83.36683 63
83.38631 47
83.40579 38
83.42527 37
83.44475 48
83.46423 42
83.48371 42
83.50319 44
83.52267 50
83.54214 50
83.56163 40
83.58111 38
83.60059 47
83.62006 38
83.63955 45
83.65903 43
83.6785  45
83.69798 39
83.71747 56
83.73695 49
83.75642 52
83.7759  40
83.79539 56
83.81487 46
83.83434 41
83.85382 48
83.87331 38
83.89278 49
83.91226 58
83.93174 53
83.95123 51
83.9707  56
83.99018 60
84.00966 46
84.02914 49
84.04862 40
84.0681  40
84.08758 58
84.10706 48
84.12654 39
84.14602 52
84.1655  44
84.18497 47
84.20446 47
84.22394 38
84.24342 41
84.26289 50
84.28238 39
84.30186 34
84.32133 45
84.34081 43
84.3603  33
84.37978 42
84.39925 31
84.41873 49
84.43822 42
84.4577  39
84.47717 39
84.49665 50
84.51614 49
84.53561 41
84.55509 43
84.57457 45
84.59406 44
84.61353 44
84.63301 32
84.65249 46
84.67197 42
84.69145 46
84.71093 55
84.73041 58
84.74989 41
84.76937 43
84.78885 34
84.80833 32
84.8278  49
84.84729 44
84.86677 61
84.88625 51
84.90572 56
84.92521 45
84.94469 52
84.96416 48
84.98364 40
85.00313 28
85.02261 34
85.04208 49
85.06156 44
85.08105 43
85.10052 40
85.12    58
85.13948 35
85.15897 38
85.17844 50
85.19792 40
85.2174  35
85.23689 33
85.25636 47
85.27584 47
85.29532 43
85.3148  37
85.33428 47
85.35376 36
85.37324 49
85.39272 58
85.4122  44
85.43168 42
85.45116 46
85.47064 33
85.49012 31
85.5096  37
85.52908 41
85.54855 49
85.56804 27
85.58752 39
85.60699 44
85.62647 36
85.64596 37
85.66544 41
85.68491 38
85.70439 28
85.72388 39
85.74335 34
85.76283 48
85.78231 43
85.8018  52
85.82127 37
85.84075 35
85.86023 47
85.87971 40
85.89919 44
85.91867 52
85.93815 51
85.95763 40
85.97711 32
85.99659 46
86.01607 44
86.03555 40
86.05503 49
86.07451 44
86.09399 43
86.11347 46
86.13295 46
86.15243 44
86.17191 40
86.19139 42
86.21087 36
86.23035 41
86.24982 56
86.2693  39
86.28879 39
86.30827 46
86.32774 45
86.34722 43
86.36671 39
86.38618 40
86.40566 45
86.42514 29
86.44463 30
86.4641  34
86.48358 46
86.50306 36
86.52254 47
86.54202 37
86.5615  41
86.58098 33
86.60046 31
86.61994 29
86.63942 39
86.6589  46
86.67838 48
86.69786 27
86.71734 32
86.73682 39
86.7563  37
86.77578 30
86.79526 40
86.81474 49
86.83422 35
86.8537  33
86.87318 47
86.89265 37
86.91214 30
86.93162 44
86.9511  49
86.97057 39
86.99005 40
87.00954 40
87.02901 39
87.04849 29
87.06797 48
87.08746 30
87.10693 35
87.12641 39
87.14589 39
87.16537 53
87.18485 47
87.20433 35
87.22381 42
87.24329 34
87.26277 44
87.28225 30
87.30173 35
87.32121 34
87.34069 41
87.36017 39
87.37965 44
87.39913 36
87.41861 43
87.43809 32
87.45757 43
87.47705 47
87.49653 36
87.51601 38
87.53548 39
87.55497 49
87.57445 43
87.59393 43
87.6134  42
87.63289 43
87.65237 42
87.67184 46
87.69132 26
87.7108  26
87.73029 43
87.74976 41
87.76924 43
87.78872 38
87.8082  35
87.82768 43
87.84716 27
87.86664 48
87.88612 41
87.9056  50
87.92508 39
87.94456 38
87.96404 33
87.98352 32
88.003   32
88.02248 44
88.04196 39
88.06144 43
88.08092 52
88.1004  44
88.11988 40
88.13936 41
88.15884 36
88.17831 38
88.1978  39
88.21728 40
88.23676 34
88.25623 48
88.27572 33
88.2952  42
88.31467 46
88.33415 40
88.35363 39
88.37312 45
88.39259 36
88.41207 41
88.43155 54
88.45103 37
88.47051 48
88.48999 50
88.50947 34
88.52895 43
88.54843 49
88.56791 44
88.58739 41
88.60687 42
88.62635 40
88.64583 40
88.66531 25
88.68479 36
88.70427 44
88.72375 43
88.74323 44
88.76271 28
88.78219 43
88.80167 33
88.82114 44
88.84063 43
88.86011 40
88.87959 45
88.89906 52
88.91855 35
88.93803 39
88.9575  30
88.97698 36
88.99647 46
89.01595 35
89.03542 36
89.0549  40
89.07438 52
89.09386 41
89.11334 49
89.13282 41
89.1523  38
89.17178 43
89.19126 40
89.21074 57
89.23022 42
89.2497  43
89.26918 51
89.28866 56
89.30814 47
89.32762 45
89.3471  56
89.36658 46
89.38605 45
89.40554 49
89.42502 43
89.4445  61
89.46397 60
89.48346 66
89.50294 93
89.52242 70
89.54189 67
89.56138 87
89.58086 97
89.60033 87
89.61981 105
89.6393  101
89.65878 99
89.67825 84
89.69773 77
89.71722 106
89.73669 79
89.75617 57
89.77565 66
89.79513 78
89.81461 63
89.83409 71
89.85357 71
89.87305 71
89.89253 89
89.91201 67
89.93149 74
89.95097 79
89.97045 68
89.98993 61
90.00941 66
